# Supplementary material for: 4,4′-Dimeth­oxy-2,2′-{[(3aRS,7aRS)-2,3,3a,4,5,6,7,7a-octa­hydro-1H-1,3-benzimidazole-1,3-diyl]bis(methyl­ene)}diphenol
Source: Acta Crystallogr Sect E Struct Rep Online. 2011 Aug 11;67(Pt 9):o2298–9. doi: 10.1107/S1600536811031436 (PMC3200725; doi:10.1107/S1600536811031436)
Supplement: Supplementary file 1 [file e-67-o2298-sup1.cif]

##############################################################################
#                                                                            #
# This CIF contains the data in a paper accepted for publication in          #
# Acta Crystallographica Section E. It conforms to the requirements of       #
# Notes for Authors for Acta Crystallographica Section E, and has been       #
# peer reviewed under the auspices of the IUCr Commission on Journals.       #
#                                                                            #
# Full details of the Crystallographic Information File format               #
# are given in the paper "The Crystallographic Information File (CIF):       #
# a New Standard Archive File for Crystallography" by S. R. Hall, F. H.      #
# Allen and I. D. Brown [Acta Cryst. (1991), A47, 655-685].                  #
#                                                                            #
# The current version of the core CIF dictionary is obtainable from          #
# ftp://ftp.iucr.org/pub/cif_core.dic.                                       #
#                                                                            #
# Software is freely available for graphical display of the structure(s)     #
# in this CIF. For information consult the CIF software page                 #
# http://www.iucr.org/resources/cif/software.                                #
#                                                                            #
# This file may be used for bona fide research purposes within the           #
# scientific community so long as proper attribution is given to the journal # 
# article from which it was obtained.                                        #
#                                                                            #
##############################################################################
data_global
_audit_creation_method     'Jana2006 Version : 26/06/2011'
_journal_date_recd_electronic     2011-07-07
_journal_date_accepted     2011-08-03
_journal_name_full     'Acta Crystallographica, Section E'
_journal_year     2011
_journal_volume     67
_journal_issue      9
_journal_page_first     o2298
_journal_page_last     o2299
_journal_paper_category     QO
_journal_coeditor_code     NR2009
_publ_contact_author_name     'Augusto Rivera'
_publ_contact_author_address
;
Departamento de Qu\'imica, Universidad Nacional de Colombia, Ciudad
Universitaria, Bogot\'a, Colombia
;
_publ_contact_author_email     'ariverau@unal.edu.co'
_publ_contact_author_fax     '57-1-3165220'
_publ_contact_author_phone     '57-1-3165000'
_publ_section_title
;\
4,4'-Dimethoxy-2,2'-{[(3a<i>RS</i>,7a<i>RS</i>)-2,3,3a,4,5,6,7,7a-octahydro-\
1<i>H</i>-1,3-benzimidazole-1,3-diyl]bis(methylene)}diphenol
;
loop_
    _publ_author_name
    _publ_author_footnote
    _publ_author_address
    'Rivera, Augusto' .
;
Departamento de Qu\'imica, Universidad Nacional de Colombia,
Ciudad Universitaria, Bogot\'a, Colombia
;
    'Quiroga, Diego' .
;
Departamento de Qu\'imica, Universidad Nacional de Colombia,
Ciudad Universitaria, Bogot\'a, Colombia
;
    'R\'ios-Motta, Jaime' .
;
Departamento de Qu\'imica, Universidad Nacional de Colombia,
Ciudad Universitaria, Bogot\'a, Colombia
;
    'Fejfarov\'a, Karla' .
;
Institute of Physics ASCR, v.v.i.,
Na Slovance 2
182 21 Praha 8
Czech Republic
;
    'Du\<sek, Michal' .
;
Institute of Physics ASCR, v.v.i.,
Na Slovance 2
182 21 Praha 8
Czech Republic
;
data_I
_chemical_name_systematic
;
4,4'-Dimethoxy-2,2'-{[(3a<i>RS</i>,7a<i>RS</i>)-2,3,3a,4,5,6,7,7a-octahydro-
1<i>H</i>-1,3-benzimidazole-1,3-diyl]bis(methylene)}diphenol
;
_chemical_name_common     ?
_chemical_formula_moiety     'C23 H30 N2 O4'
_chemical_formula_sum     'C23 H30 N2 O4'
_chemical_formula_structural     ?
_chemical_formula_analytical     ?
_chemical_formula_iupac     'C23 H30 N2 O4'
_chemical_formula_weight     398.5
_chemical_melting_point     ?
_symmetry_cell_setting     monoclinic
_symmetry_space_group_name_H-M     'P 21/n'
_symmetry_space_group_name_Hall     '-P 2yn'
loop_
    _symmetry_equiv_pos_site_id
    _symmetry_equiv_pos_as_xyz
    1 x,y,z
    2 -x+1/2,y+1/2,-z+1/2
    3 -x,-y,-z
    4 x+1/2,-y+1/2,z+1/2
_cell_length_a     12.7693(3)
_cell_length_b     10.4365(2)
_cell_length_c     16.3229(4)
_cell_angle_alpha     90
_cell_angle_beta     109.579(3)
_cell_angle_gamma     90
_cell_volume     2049.53(9)
_cell_formula_units_Z     4
_cell_measurement_reflns_used     11032
_cell_measurement_theta_min     3.67
_cell_measurement_theta_max     62.6
_cell_measurement_temperature     119.9
_cell_special_details     ?
_exptl_crystal_description     plate
_exptl_crystal_colour     colourless
_exptl_crystal_size_max     0.514
_exptl_crystal_size_mid     0.143
_exptl_crystal_size_min     0.023
_exptl_crystal_density_diffrn     1.2911
_exptl_crystal_density_meas     ?
_exptl_crystal_density_method     'not measured'
_exptl_crystal_F_000     856
_exptl_absorpt_coefficient_mu     0.712
_exptl_absorpt_correction_type     multi-scan
_exptl_absorpt_process_details
;
(CrysAlis PRO; Agilent, 2010)
;
_exptl_absorpt_correction_T_min     0.403
_exptl_absorpt_correction_T_max     1
_exptl_special_details
;
CrysAlisPro (Agilent Technologies, 2010),
empirical absorption correction using spherical harmonics,
 implemented in SCALE3 ABSPACK scaling algorithm.
^1^H NMR (CDCl3, 400 MHz): \d 1.28 (4H, m), 1.84 (2H, m), 2.05 (2H, m), 2.32
(2H, m), 3.40 (2H, d,J = 14.0 Hz, ArCH2N), 3.53 (2H, s, NCH2N), 3.71 (2H, s,
 ArOCH3), 4.16 (2H, d, J = 14.0 Hz, ArCH2N), 6.51 (2H, d, J= 2.0 Hz), 6.70 (2H,
 d, J = 8.8 Hz), 6.73 (2H, d, J = 8.8 Hz), 10.05 (2H, bs, ArOH). 13C NMR (CDCl3
 , 100 MHz): \d 24.0, 28.9, 55.7, 56.4, 69.1, 75.8, 113.8, 113.9, 116.5, 122.1,
 151.1, 152.5.
;
_diffrn_ambient_temperature     120
_diffrn_radiation_type     'Cu K\a'
_diffrn_radiation_wavelength     1.5418
_diffrn_radiation_source     'Enhance Ultra (Cu) X-ray Source'
_diffrn_radiation_monochromator     'mirror'
_diffrn_measurement_device_type
     'Agilent  Xcalibur diffractometer with an Atlas (Gemini ultra Cu) detector'
_diffrn_measurement_device     'four-cycle diffractometer'
_diffrn_measurement_method     'Rotation method data acquisition using \w'
_diffrn_detector_area_resol_mean     10.3784
_diffrn_reflns_number     23926
_diffrn_reflns_av_R_equivalents     0.0551
_diffrn_reflns_av_sigmaI/netI     0.0186
_diffrn_reflns_theta_min     3.83
_diffrn_reflns_theta_max     62.68
_diffrn_reflns_theta_full     62.68
_diffrn_measured_fraction_theta_max     0.98
_diffrn_measured_fraction_theta_full     0.98
_diffrn_reflns_limit_h_min     -14
_diffrn_reflns_limit_h_max     14
_diffrn_reflns_limit_k_min     -11
_diffrn_reflns_limit_k_max     11
_diffrn_reflns_limit_l_min     -18
_diffrn_reflns_limit_l_max     18
_diffrn_reflns_reduction_process
;
Integration of the CCD images was done by program CrysAlisPro
(Agilent technologies, 2010). The same program was used for indexing of the
crystal shape and absorption correction.
;
_diffrn_standards_number     0
_diffrn_standards_interval_count     ?
_diffrn_standards_interval_time     ?
_diffrn_standards_decay_%     .
loop_
    _diffrn_standard_refln_index_h
    _diffrn_standard_refln_index_k
    _diffrn_standard_refln_index_l
    ? ? ?
_refine_special_details
;
The refinement was carried out against all reflections. The conventional
<i>R</i>-factor is always based on <i>F</i>. The goodness of fit as well as
the weighted <i>R</i>-factor are based on <i>F</i> and <i>F</i>^2^ for
refinement carried out on <i>F</i> and <i>F</i>^2^, respectively. The
threshold expression is used only for calculating <i>R</i>-factors <i>etc</i>.
and it is not relevant to the choice of reflections for refinement.
The program used for refinement, Jana2006, uses the weighting scheme based on
the experimental expectations, see _refine_ls_weighting_details, that does not
force <i>S</i> to be one. Therefore the values of <i>S</i> are usually larger
than the ones from the <i>SHELX</i> program.
;
_reflns_number_total     3216
_reflns_number_gt     2577
_reflns_threshold_expression     I>3\s(I)
_refine_ls_structure_factor_coef     Fsqd
_refine_ls_R_factor_all     0.0482
_refine_ls_R_factor_gt     0.0374
_refine_ls_wR_factor_gt     0.1004
_refine_ls_wR_factor_ref     0.1049
_refine_ls_goodness_of_fit_ref     1.70
_refine_ls_restrained_S_all     ?
_refine_ls_number_reflns     3216
_refine_ls_number_parameters     268
_refine_ls_number_restraints     2
_refine_ls_number_constraints     114
_refine_ls_hydrogen_treatment     mixed
_refine_ls_weighting_scheme     sigma
_refine_ls_weighting_details     'w=1/[\s^2^(I)+0.0016I^2^]'
_refine_ls_shift/su_max     0.0033
_refine_ls_shift/su_mean     0.0006
_refine_diff_density_max     0.19
_refine_diff_density_min     -0.17
_refine_ls_extinction_method     'none'
_refine_ls_extinction_coef     ?
_refine_ls_abs_structure_details     ?
_refine_ls_abs_structure_Flack     ?
_refine_ls_abs_structure_Rogers     ?
loop_
    _atom_type_symbol
    _atom_type_scat_dispersion_real
    _atom_type_scat_dispersion_imag
    _atom_type_scat_source
    C 0.0181 0.0091 'International Tables Vol C tables 4.2.6.8 and 6.1.1.1'
    H 0.0000 0.0000 'International Tables Vol C tables 4.2.6.8 and 6.1.1.1'
    N 0.0311 0.0180 'International Tables Vol C tables 4.2.6.8 and 6.1.1.1'
    O 0.0492 0.0322 'International Tables Vol C tables 4.2.6.8 and 6.1.1.1'
_computing_data_collection     'Crysalis PRO (Agilent, 2010)'
_computing_cell_refinement     'Crysalis PRO (Agilent, 2010)'
_computing_data_reduction     'Crysalis PRO (Agilent, 2010)'
_computing_structure_solution     'SIR2002 (Burla <i>et al.</i>, 2003)'
_computing_structure_refinement
                                  'JANA2006 (Pet\<r\'i\<cek <i>et al.</i> 2006)'
_computing_molecular_graphics     'DIAMOND (Brandenburg & Putz, 2005)'
_computing_publication_material
                                  'JANA2006 (Pet\<r\'i\<cek <i>et al.</i> 2006)'
loop_
    _atom_site_type_symbol
    _atom_site_label
    _atom_site_fract_x
    _atom_site_fract_y
    _atom_site_fract_z
    _atom_site_U_iso_or_equiv
    _atom_site_adp_type
    _atom_site_calc_flag
    _atom_site_refinement_flags
    _atom_site_occupancy
    _atom_site_symmetry_multiplicity
    _atom_site_disorder_assembly
    _atom_site_disorder_group
    O O1 -0.00977(10) 0.13997(12) 0.92026(9) 0.0335(5) Uani d . 1 4 . .
    O O2 0.20745(10) 0.49247(11) 1.17311(8) 0.0319(4) Uani d . 1 4 . .
    O O3 0.39277(11) 0.34923(12) 0.73545(9) 0.0364(5) Uani d . 1 4 . .
    O O4 0.68016(10) 0.06056(12) 0.99982(8) 0.0344(5) Uani d . 1 4 . .
    N N1 0.22853(11) 0.21558(13) 0.76675(9) 0.0263(5) Uani d . 1 4 . .
    N N2 0.08623(12) 0.27229(13) 0.82138(9) 0.0254(5) Uani d . 1 4 . .
    C C1 0.20785(14) 0.26197(17) 0.84535(12) 0.0293(6) Uani d . 1 4 . .
    C C2 0.11931(14) 0.17745(16) 0.70585(11) 0.0259(6) Uani d . 1 4 . .
    C C3 0.10493(15) 0.17697(17) 0.61017(12) 0.0320(7) Uani d . 1 4 . .
    C C4 -0.01711(15) 0.14831(17) 0.55879(12) 0.0338(7) Uani d . 1 4 . .
    C C5 -0.09725(15) 0.23760(17) 0.58246(12) 0.0321(7) Uani d . 1 4 . .
    C C6 -0.07651(15) 0.24213(16) 0.68027(12) 0.0302(7) Uani d . 1 4 . .
    C C7 0.04455(14) 0.27539(16) 0.72600(11) 0.0251(6) Uani d . 1 4 . .
    C C8 0.05134(14) 0.37784(16) 0.86593(11) 0.0281(6) Uani d . 1 4 . .
    C C9 0.07705(13) 0.34676(15) 0.96068(12) 0.0252(6) Uani d . 1 4 . .
    C C10 0.04316(13) 0.22793(16) 0.98343(12) 0.0263(6) Uani d . 1 4 . .
    C C11 0.06181(14) 0.19843(17) 1.06953(12) 0.0309(7) Uani d . 1 4 . .
    C C12 0.11433(14) 0.28558(16) 1.13485(13) 0.0295(6) Uani d . 1 4 . .
    C C13 0.15068(13) 0.40195(16) 1.11302(12) 0.0265(6) Uani d . 1 4 . .
    C C14 0.13145(13) 0.43191(16) 1.02638(11) 0.0262(6) Uani d . 1 4 . .
    C C15 0.22791(16) 0.46243(19) 1.26223(12) 0.0359(7) Uani d . 1 4 . .
    C C16 0.31306(13) 0.11383(16) 0.78596(12) 0.0293(6) Uani d . 1 4 . .
    C C17 0.42842(14) 0.16482(15) 0.83063(11) 0.0254(6) Uani d . 1 4 . .
    C C18 0.46432(15) 0.27800(16) 0.80128(12) 0.0284(6) Uani d . 1 4 . .
    C C19 0.57287(15) 0.31821(17) 0.83832(12) 0.0315(7) Uani d . 1 4 . .
    C C20 0.64851(15) 0.24705(16) 0.90374(12) 0.0311(7) Uani d . 1 4 . .
    C C21 0.61355(14) 0.13648(16) 0.93405(12) 0.0281(6) Uani d . 1 4 . .
    C C22 0.50375(14) 0.09762(16) 0.89813(11) 0.0264(6) Uani d . 1 4 . .
    C C23 0.79664(15) 0.0851(2) 1.02718(14) 0.0417(8) Uani d . 1 4 . .
    H H1a 0.235321 0.200329 0.89123 0.0352 Uiso calc R 1 4 . .
    H H1b 0.240737 0.345116 0.860697 0.0352 Uiso calc R 1 4 . .
    H H2 0.104504 0.089121 0.714225 0.0311 Uiso calc R 1 4 . .
    H H3a 0.151109 0.111591 0.598758 0.0384 Uiso calc R 1 4 . .
    H H3b 0.124388 0.259562 0.593708 0.0384 Uiso calc R 1 4 . .
    H H4a -0.029043 0.154845 0.497662 0.0405 Uiso calc R 1 4 . .
    H H4b -0.033578 0.061082 0.568652 0.0405 Uiso calc R 1 4 . .
    H H5a -0.172313 0.210762 0.552602 0.0385 Uiso calc R 1 4 . .
    H H5b -0.091166 0.322414 0.561738 0.0385 Uiso calc R 1 4 . .
    H H6a -0.122704 0.306865 0.692378 0.0362 Uiso calc R 1 4 . .
    H H6b -0.092114 0.159704 0.699614 0.0362 Uiso calc R 1 4 . .
    H H7 0.04643 0.361176 0.705313 0.0301 Uiso calc R 1 4 . .
    H H8a -0.027093 0.391828 0.839302 0.0337 Uiso calc R 1 4 . .
    H H8b 0.089623 0.454824 0.860471 0.0337 Uiso calc R 1 4 . .
    H H11 0.038319 0.116981 1.084521 0.0371 Uiso calc R 1 4 . .
    H H12 0.125363 0.265437 1.194548 0.0354 Uiso calc R 1 4 . .
    H H14 0.156196 0.512848 1.011693 0.0314 Uiso calc R 1 4 . .
    H H15a 0.269655 0.530503 1.298034 0.0539 Uiso calc R 1 4 . .
    H H15b 0.158409 0.452464 1.272194 0.0539 Uiso calc R 1 4 . .
    H H15c 0.269456 0.384083 1.276543 0.0539 Uiso calc R 1 4 . .
    H H16a 0.3102 0.071913 0.732899 0.0352 Uiso calc R 1 4 . .
    H H16b 0.296188 0.049866 0.821931 0.0352 Uiso calc R 1 4 . .
    H H19 0.596496 0.396257 0.818713 0.0378 Uiso calc R 1 4 . .
    H H20 0.724523 0.274297 0.927787 0.0373 Uiso calc R 1 4 . .
    H H22 0.479374 0.022481 0.920516 0.0317 Uiso calc R 1 4 . .
    H H23a 0.835156 0.023317 1.070319 0.0625 Uiso calc R 1 4 . .
    H H23b 0.821887 0.078894 0.978153 0.0625 Uiso calc R 1 4 . .
    H H23c 0.811304 0.169675 1.051497 0.0625 Uiso calc R 1 4 . .
    H H1 0.0129(19) 0.160(2) 0.8762(13) 0.0503 Uiso d T 1 4 . .
    H H3 0.3253(14) 0.326(2) 0.7320(16) 0.0547 Uiso d T 1 4 . .
loop_
    _atom_site_aniso_label
    _atom_site_aniso_U_11
    _atom_site_aniso_U_22
    _atom_site_aniso_U_33
    _atom_site_aniso_U_12
    _atom_site_aniso_U_13
    _atom_site_aniso_U_23
    _atom_site_aniso_type_symbol
    O1 0.0384(7) 0.0312(7) 0.0300(8) -0.0083(5) 0.0101(6) -0.0029(5) O
    O2 0.0367(7) 0.0311(7) 0.0269(7) -0.0039(5) 0.0095(6) -0.0047(5) O
    O3 0.0392(7) 0.0326(7) 0.0368(8) 0.0016(6) 0.0119(7) 0.0087(6) O
    O4 0.0267(6) 0.0360(7) 0.0362(8) 0.0021(5) 0.0049(6) 0.0024(5) O
    N1 0.0278(7) 0.0249(7) 0.0257(9) 0.0024(6) 0.0081(7) -0.0016(6) N
    N2 0.0281(7) 0.0249(7) 0.0230(8) 0.0025(6) 0.0083(7) -0.0009(6) N
    C1 0.0301(9) 0.0305(10) 0.0273(11) 0.0008(7) 0.0095(8) -0.0027(7) C
    C2 0.0279(9) 0.0235(9) 0.0254(10) -0.0018(7) 0.0079(8) 0.0000(7) C
    C3 0.0355(10) 0.0329(10) 0.0285(11) 0.0008(7) 0.0118(9) -0.0011(8) C
    C4 0.0397(10) 0.0321(10) 0.0272(11) -0.0055(8) 0.0081(9) -0.0006(8) C
    C5 0.0302(10) 0.0315(10) 0.0298(11) -0.0055(7) 0.0037(9) 0.0005(8) C
    C6 0.0289(9) 0.0276(9) 0.0333(11) -0.0005(7) 0.0095(8) -0.0014(7) C
    C7 0.0299(9) 0.0214(8) 0.0234(10) -0.0002(7) 0.0082(8) 0.0028(7) C
    C8 0.0331(9) 0.0238(9) 0.0282(10) 0.0043(7) 0.0113(8) 0.0009(7) C
    C9 0.0246(8) 0.0240(9) 0.0286(10) 0.0048(7) 0.0108(8) 0.0006(7) C
    C10 0.0248(9) 0.0255(9) 0.0285(11) -0.0017(7) 0.0086(8) -0.0013(7) C
    C11 0.0313(9) 0.0281(9) 0.0343(11) -0.0031(7) 0.0122(9) 0.0034(8) C
    C12 0.0284(9) 0.0329(10) 0.0279(11) 0.0010(7) 0.0102(8) 0.0024(8) C
    C13 0.0241(8) 0.0286(9) 0.0272(10) 0.0030(7) 0.0091(8) -0.0039(7) C
    C14 0.0274(9) 0.0210(8) 0.0324(11) 0.0024(7) 0.0130(8) -0.0003(7) C
    C15 0.0403(11) 0.0391(11) 0.0259(11) 0.0020(8) 0.0080(9) -0.0047(8) C
    C16 0.0288(9) 0.0246(9) 0.0335(11) 0.0030(7) 0.0091(8) -0.0011(7) C
    C17 0.0286(9) 0.0237(9) 0.0263(10) 0.0016(7) 0.0125(8) -0.0043(7) C
    C18 0.0349(9) 0.0259(9) 0.0268(10) 0.0033(7) 0.0137(8) -0.0001(7) C
    C19 0.0370(10) 0.0270(9) 0.0358(11) -0.0027(7) 0.0190(9) -0.0039(8) C
    C20 0.0294(9) 0.0327(10) 0.0337(11) -0.0038(7) 0.0138(9) -0.0081(8) C
    C21 0.0301(9) 0.0286(9) 0.0264(10) 0.0029(7) 0.0106(8) -0.0037(7) C
    C22 0.0305(9) 0.0231(9) 0.0277(10) 0.0013(7) 0.0124(8) -0.0012(7) C
    C23 0.0282(9) 0.0524(13) 0.0409(13) 0.0044(9) 0.0071(9) -0.0009(10) C
loop_
    _geom_bond_atom_site_label_1
    _geom_bond_atom_site_label_2
    _geom_bond_site_symmetry_1
    _geom_bond_site_symmetry_2
    _geom_bond_distance
    _geom_bond_publ_flag
    O1 C10 . . 1.377(2) ?
    O1 H1 . . 0.89(2) ?
    O2 C13 . . 1.3797(19) ?
    O2 C15 . . 1.424(2) ?
    O3 C18 . . 1.373(2) ?
    O3 H3 . . 0.88(2) ?
    O4 C21 . . 1.375(2) ?
    O4 C23 . . 1.426(2) ?
    N1 C1 . . 1.476(3) ?
    N1 C2 . . 1.4705(19) ?
    N1 C16 . . 1.471(2) ?
    N2 C1 . . 1.473(2) ?
    N2 C7 . . 1.467(2) ?
    N2 C8 . . 1.469(2) ?
    C1 H1a . . 0.96 ?
    C1 H1b . . 0.96 ?
    C2 C3 . . 1.510(3) ?
    C2 C7 . . 1.508(3) ?
    C2 H2 . . 0.96 ?
    C3 C4 . . 1.531(2) ?
    C3 H3a . . 0.96 ?
    C3 H3b . . 0.96 ?
    C4 C5 . . 1.526(3) ?
    C4 H4a . . 0.96 ?
    C4 H4b . . 0.96 ?
    C5 C6 . . 1.529(3) ?
    C5 H5a . . 0.96 ?
    C5 H5b . . 0.96 ?
    C6 C7 . . 1.515(2) ?
    C6 H6a . . 0.96 ?
    C6 H6b . . 0.96 ?
    C7 H7 . . 0.96 ?
    C8 C9 . . 1.505(3) ?
    C8 H8a . . 0.96 ?
    C8 H8b . . 0.96 ?
    C9 C10 . . 1.404(2) ?
    C9 C14 . . 1.387(2) ?
    C10 C11 . . 1.379(3) ?
    C11 C12 . . 1.391(2) ?
    C11 H11 . . 0.96 ?
    C12 C13 . . 1.389(3) ?
    C12 H12 . . 0.96 ?
    C13 C14 . . 1.388(3) ?
    C14 H14 . . 0.96 ?
    C15 H15a . . 0.96 ?
    C15 H15b . . 0.96 ?
    C15 H15c . . 0.96 ?
    C16 C17 . . 1.505(2) ?
    C16 H16a . . 0.96 ?
    C16 H16b . . 0.96 ?
    C17 C18 . . 1.408(3) ?
    C17 C22 . . 1.386(2) ?
    C18 C19 . . 1.379(2) ?
    C19 C20 . . 1.391(2) ?
    C19 H19 . . 0.96 ?
    C20 C21 . . 1.387(3) ?
    C20 H20 . . 0.96 ?
    C21 C22 . . 1.387(2) ?
    C22 H22 . . 0.96 ?
    C23 H23a . . 0.96 ?
    C23 H23b . . 0.96 ?
    C23 H23c . . 0.96 ?
loop_
    _geom_angle_atom_site_label_1
    _geom_angle_atom_site_label_2
    _geom_angle_atom_site_label_3
    _geom_angle_site_symmetry_1
    _geom_angle_site_symmetry_2
    _geom_angle_site_symmetry_3
    _geom_angle
    _geom_angle_publ_flag
    C10 O1 H1 . . . 103.8(13) ?
    C13 O2 C15 . . . 116.64(14) ?
    C18 O3 H3 . . . 106.3(15) ?
    C21 O4 C23 . . . 116.64(15) ?
    C1 N1 C2 . . . 105.73(14) ?
    C1 N1 C16 . . . 112.57(13) ?
    C2 N1 C16 . . . 114.24(13) ?
    C1 N2 C7 . . . 105.00(15) ?
    C1 N2 C8 . . . 113.02(13) ?
    C7 N2 C8 . . . 116.51(12) ?
    N1 C1 N2 . . . 105.84(13) ?
    N1 C1 H1a . . . 109.4714 ?
    N1 C1 H1b . . . 109.4707 ?
    N2 C1 H1a . . . 109.4711 ?
    N2 C1 H1b . . . 109.4719 ?
    H1a C1 H1b . . . 112.872 ?
    N1 C2 C3 . . . 117.33(16) ?
    N1 C2 C7 . . . 101.27(13) ?
    N1 C2 H2 . . . 110.5517 ?
    C3 C2 C7 . . . 111.18(13) ?
    C3 C2 H2 . . . 100.5211 ?
    C7 C2 H2 . . . 116.7735 ?
    C2 C3 C4 . . . 108.40(17) ?
    C2 C3 H3a . . . 109.471 ?
    C2 C3 H3b . . . 109.4714 ?
    C4 C3 H3a . . . 109.471 ?
    C4 C3 H3b . . . 109.4714 ?
    H3a C3 H3b . . . 110.5178 ?
    C3 C4 C5 . . . 112.81(15) ?
    C3 C4 H4a . . . 109.4711 ?
    C3 C4 H4b . . . 109.4712 ?
    C5 C4 H4a . . . 109.4716 ?
    C5 C4 H4b . . . 109.4708 ?
    H4a C4 H4b . . . 105.9139 ?
    C4 C5 C6 . . . 112.76(14) ?
    C4 C5 H5a . . . 109.4712 ?
    C4 C5 H5b . . . 109.471 ?
    C6 C5 H5a . . . 109.472 ?
    C6 C5 H5b . . . 109.4709 ?
    H5a C5 H5b . . . 105.9654 ?
    C5 C6 C7 . . . 108.22(17) ?
    C5 C6 H6a . . . 109.4719 ?
    C5 C6 H6b . . . 109.4716 ?
    C7 C6 H6a . . . 109.4709 ?
    C7 C6 H6b . . . 109.4705 ?
    H6a C6 H6b . . . 110.6899 ?
    N2 C7 C2 . . . 100.68(12) ?
    N2 C7 C6 . . . 117.73(17) ?
    N2 C7 H7 . . . 110.5362 ?
    C2 C7 C6 . . . 110.69(14) ?
    C2 C7 H7 . . . 117.589 ?
    C6 C7 H7 . . . 100.4929 ?
    N2 C8 C9 . . . 110.44(13) ?
    N2 C8 H8a . . . 109.4713 ?
    N2 C8 H8b . . . 109.4709 ?
    C9 C8 H8a . . . 109.471 ?
    C9 C8 H8b . . . 109.4712 ?
    H8a C8 H8b . . . 108.4897 ?
    C8 C9 C10 . . . 118.81(14) ?
    C8 C9 C14 . . . 122.47(15) ?
    C10 C9 C14 . . . 118.72(17) ?
    O1 C10 C9 . . . 120.55(16) ?
    O1 C10 C11 . . . 119.22(15) ?
    C9 C10 C11 . . . 120.23(15) ?
    C10 C11 C12 . . . 120.62(17) ?
    C10 C11 H11 . . . 119.6883 ?
    C12 C11 H11 . . . 119.6884 ?
    C11 C12 C13 . . . 119.48(18) ?
    C11 C12 H12 . . . 120.2628 ?
    C13 C12 H12 . . . 120.2617 ?
    O2 C13 C12 . . . 123.89(16) ?
    O2 C13 C14 . . . 116.21(15) ?
    C12 C13 C14 . . . 119.89(15) ?
    C9 C14 C13 . . . 121.03(16) ?
    C9 C14 H14 . . . 119.4846 ?
    C13 C14 H14 . . . 119.4868 ?
    O2 C15 H15a . . . 109.4711 ?
    O2 C15 H15b . . . 109.4712 ?
    O2 C15 H15c . . . 109.4713 ?
    H15a C15 H15b . . . 109.4715 ?
    H15a C15 H15c . . . 109.4714 ?
    H15b C15 H15c . . . 109.4709 ?
    N1 C16 C17 . . . 112.16(13) ?
    N1 C16 H16a . . . 109.4712 ?
    N1 C16 H16b . . . 109.4704 ?
    C17 C16 H16a . . . 109.4719 ?
    C17 C16 H16b . . . 109.4714 ?
    H16a C16 H16b . . . 106.6446 ?
    C16 C17 C18 . . . 120.62(14) ?
    C16 C17 C22 . . . 120.81(15) ?
    C18 C17 C22 . . . 118.47(15) ?
    O3 C18 C17 . . . 120.90(15) ?
    O3 C18 C19 . . . 119.09(16) ?
    C17 C18 C19 . . . 120.02(15) ?
    C18 C19 C20 . . . 120.78(17) ?
    C18 C19 H19 . . . 119.6089 ?
    C20 C19 H19 . . . 119.6102 ?
    C19 C20 C21 . . . 119.63(16) ?
    C19 C20 H20 . . . 120.1833 ?
    C21 C20 H20 . . . 120.1828 ?
    O4 C21 C20 . . . 124.67(15) ?
    O4 C21 C22 . . . 115.77(16) ?
    C20 C21 C22 . . . 119.55(15) ?
    C17 C22 C21 . . . 121.48(17) ?
    C17 C22 H22 . . . 119.2602 ?
    C21 C22 H22 . . . 119.2596 ?
    O4 C23 H23a . . . 109.4708 ?
    O4 C23 H23b . . . 109.4712 ?
    O4 C23 H23c . . . 109.4711 ?
    H23a C23 H23b . . . 109.4715 ?
    H23a C23 H23c . . . 109.4708 ?
    H23b C23 H23c . . . 109.4719 ?
loop_
    _geom_torsion_atom_site_label_1
    _geom_torsion_atom_site_label_2
    _geom_torsion_atom_site_label_3
    _geom_torsion_atom_site_label_4
    _geom_torsion
    _geom_torsion_publ_flag
    C15 O2 C13 C12 -0.5(3) ?
    C15 O2 C13 C14 -179.80(16) ?
    C23 O4 C21 C20 -11.8(3) ?
    C23 O4 C21 C22 169.32(16) ?
    C2 N1 C1 N2 -10.49(16) ?
    C16 N1 C1 N2 -135.87(14) ?
    C1 N1 C2 C3 155.91(15) ?
    C1 N1 C2 C7 34.74(16) ?
    C16 N1 C2 C3 -79.74(18) ?
    C16 N1 C2 C7 159.08(14) ?
    C1 N1 C16 C17 -72.95(18) ?
    C2 N1 C16 C17 166.44(14) ?
    C7 N2 C1 N1 -18.92(16) ?
    C8 N2 C1 N1 -146.94(13) ?
    C1 N2 C7 C2 39.95(16) ?
    C1 N2 C7 C6 160.30(14) ?
    C8 N2 C7 C2 165.82(14) ?
    C8 N2 C7 C6 -73.83(19) ?
    C1 N2 C8 C9 -71.56(18) ?
    C7 N2 C8 C9 166.70(15) ?
loop_
    _geom_hbond_atom_site_label_D
    _geom_hbond_atom_site_label_H
    _geom_hbond_atom_site_label_A
    _geom_hbond_site_symmetry_D
    _geom_hbond_site_symmetry_H
    _geom_hbond_site_symmetry_A
    _geom_hbond_distance_DH
    _geom_hbond_distance_HA
    _geom_hbond_distance_DA
    _geom_hbond_angle_DHA
    _geom_hbond_publ_flag
    O1 H1 N2 . . . 0.89(2) 1.90(2) 2.709(2) 151.1(19) yes
    O3 H3 N1 . . . 0.88(2) 1.91(2) 2.706(2) 150.0(19) yes
    C8 H8A O2 . . 3_567 0.96 2.55 3.427(2) 152 yes
