# Supplementary material for: 4,4′-Dimeth­oxy-2,2′-{[(3aRS,7aRS)-2,3,3a,4,5,6,7,7a-octa­hydro-1H-1,3-benzimidazole-1,3-diyl]bis(methyl­ene)}diphenol
Source: Acta Crystallogr Sect E Struct Rep Online. 2011 Aug 11;67(Pt 9):o2298–9. doi: 10.1107/S1600536811031436 (PMC3200725; doi:10.1107/S1600536811031436)
Supplement: Supplementary file 2 [file e-67-o2298-Isup2.hkl]

#
# h,k,l, Fc-squared, Fo-squared, sigma(Fo-squared) and status flag
#
data_I
_shelx_title                             '   '
_shelx_refln_list_code                   4
_shelx_F_calc_maximum                    194.53
_exptl_crystal_F_000                     856
_reflns_d_resolution_high                0.8677

loop_
 _symmetry_equiv_pos_as_xyz
 'x, y, z'
 '-x+1/2, y+1/2, -z+1/2'
 '-x, -y, -z'
 'x+1/2, -y+1/2, z+1/2'

_cell_length_a                           12.7693(3)
_cell_length_b                           10.4365(2)
_cell_length_c                           16.3229(4)
_cell_angle_alpha                        90
_cell_angle_beta                         109.579(3)
_cell_angle_gamma                        90

_shelx_F_squared_multiplier              1.000

loop_
 _refln_index_h
 _refln_index_k
 _refln_index_l
 _refln_F_squared_calc
 _refln_F_squared_meas
 _refln_F_squared_sigma
 _refln_observed_status
   2   0   0  7141.03  7204.90  60.48 o
   4   0   0  1028.12  1201.47  27.59 o
   6   0   0  1163.27  1309.06  18.83 o
   8   0   0   116.77   151.73   7.27 o
  10   0   0   691.02   702.41  13.93 o
  12   0   0    68.22    69.91   5.68 o
   1   1   0  1258.12  1339.57   8.71 o
   2   1   0 15580.40 16316.90  41.45 o
   3   1   0  5598.58  5865.25  23.66 o
   4   1   0   244.52   269.79   6.28 o
   5   1   0   740.65   725.63  18.92 o
   6   1   0    20.81    33.83   3.12 o
   7   1   0   132.39   114.35   3.51 o
   8   1   0    76.60    89.50   3.67 o
   9   1   0   162.39   152.25   5.26 o
  10   1   0   134.80   123.70   5.32 o
  11   1   0     4.72     6.52   3.29 <
  12   1   0   486.52   558.31   8.22 o
  13   1   0     8.75    10.44   2.32 o
   0   2   0 35311.00 37841.70 117.64 o
   1   2   0  5254.41  5675.04  26.45 o
   2   2   0 16661.80 17728.90  50.60 o
   3   2   0  1083.30  1180.70  13.88 o
   4   2   0  1825.65  1885.74  20.40 o
   5   2   0    63.04    97.46   7.57 o
   6   2   0  5232.53  5409.11  22.05 o
   7   2   0   114.07   105.66   3.88 o
   8   2   0     0.80     0.69   2.39 <
   9   2   0   214.11   188.46   5.64 o
  10   2   0    40.39    46.76   4.42 o
  11   2   0   233.73   214.12   5.83 o
  12   2   0     0.63    -0.42   3.07 <
  13   2   0    26.15    25.15   2.51 o
   1   3   0  4896.54  5327.80  30.25 o
   2   3   0    75.53    77.78   5.10 o
   3   3   0    85.29    97.56   4.97 o
   4   3   0    53.44    53.61   4.87 o
   5   3   0  1344.52  1350.80  11.19 o
   6   3   0   905.30   887.54   8.27 o
   7   3   0     1.32     2.60   1.98 <
   8   3   0   153.73   148.57   4.46 o
   9   3   0   775.44   825.03  11.09 o
  10   3   0   108.88   125.20   5.91 o
  11   3   0     5.38     1.34   3.41 <
  12   3   0     2.02     3.41   2.62 <
  13   3   0     6.25     5.28   1.97 <
   0   4   0    16.66    22.07   6.54 o
   1   4   0  3518.22  3831.54  32.48 o
   2   4   0  3199.08  3511.14  30.89 o
   3   4   0   278.43   274.68   8.32 o
   4   4   0    23.46    41.76   2.52 o
   5   4   0    13.43    13.32   2.10 o
   6   4   0  1050.33  1019.29  10.11 o
   7   4   0     1.20     1.51   2.51 <
   8   4   0   388.31   395.01   7.80 o
   9   4   0     9.35     6.50   3.30 <
  10   4   0   159.48   175.63   6.37 o
  11   4   0   113.58   112.16   5.18 o
  12   4   0   130.25   138.67   4.36 o
  13   4   0   162.34   180.99  12.14 o
   1   5   0  1877.39  2062.59  13.80 o
   2   5   0  1270.80  1283.43   8.73 o
   3   5   0    19.10    14.37   1.82 o
   4   5   0  1250.27  1216.59   9.05 o
   5   5   0    60.61    55.09   2.90 o
   6   5   0   329.24   352.67   6.50 o
   7   5   0   106.55   108.64   4.23 o
   8   5   0   121.29   131.06   4.73 o
   9   5   0   128.31   133.15   4.77 o
  10   5   0   167.22   188.40   5.76 o
  11   5   0    21.87    18.38   2.93 o
  12   5   0     0.02     0.68   2.21 <
   0   6   0   234.20   231.56   5.61 o
   1   6   0    91.24    77.02   2.85 o
   2   6   0   385.67   400.95   5.70 o
   3   6   0   289.68   293.33   4.56 o
   4   6   0     0.25     1.71   2.07 <
   5   6   0   367.50   378.77   6.21 o
   6   6   0   596.53   605.11   8.85 o
   7   6   0    92.40    97.72   4.54 o
   8   6   0    62.34    64.54   4.18 o
   9   6   0   129.86   132.84   5.17 o
  10   6   0    96.11    99.81   4.49 o
  11   6   0    11.43     6.92   2.36 <
   1   7   0   130.95    99.46   3.58 o
   2   7   0    54.12    45.77   2.92 o
   3   7   0     2.53     3.13   2.34 <
   4   7   0    16.06    20.45   2.70 o
   5   7   0     0.52    -1.98   2.75 <
   6   7   0     3.82     4.84   2.80 <
   7   7   0  1589.04  1699.16  14.41 o
   8   7   0   516.14   523.05   9.21 o
   9   7   0   136.74   143.52   5.08 o
  10   7   0    43.42    30.71   3.12 o
  11   7   0   136.04   174.13   6.22 o
   0   8   0   553.36   593.70  15.80 o
   1   8   0     1.06     1.17   3.18 <
   2   8   0   132.77   130.10   5.33 o
   3   8   0   501.89   486.20   8.28 o
   4   8   0   218.17   204.55   5.96 o
   5   8   0   101.18    85.89   5.13 o
   6   8   0    36.26    35.43   4.52 o
   7   8   0     0.63    -3.05   3.67 <
   8   8   0     3.56     2.34   3.09 <
   9   8   0    18.15    11.93   2.73 o
  10   8   0    30.09    36.55   3.92 o
   1   9   0   207.31   215.46   7.30 o
   2   9   0   179.24   175.31   6.26 o
   3   9   0    38.88    34.73   3.89 o
   4   9   0   282.74   288.08   8.44 o
   5   9   0     6.85     4.90   3.37 <
   6   9   0   135.51   136.56   5.54 o
   7   9   0    49.76    48.10   3.93 o
   8   9   0     2.15     0.14   2.87 <
   9   9   0   118.44   109.02   6.37 o
   0  10   0   235.49   253.26  12.14 o
   1  10   0   142.70   137.80   6.22 o
   2  10   0   114.08    99.77   5.39 o
   3  10   0  1088.74  1129.56  15.05 o
   4  10   0    97.65    97.76   6.27 o
   5  10   0   250.94   270.83   9.07 o
   6  10   0    45.36    43.20   4.98 o
   7  10   0   120.66   115.16   6.38 o
   1  11   0     0.66     0.23   3.29 <
   2  11   0    16.39    15.06   3.29 o
   3  11   0   244.99   245.15   7.24 o
   4  11   0   327.60   314.85   7.74 o
   5  11   0   359.52   357.52  14.64 o
 -13   0   1     0.73     1.20   3.10 <
 -11   0   1  1087.13   999.65  16.83 o
  -9   0   1    28.44    30.50   3.90 o
  -7   0   1   722.34   683.46  14.40 o
  -5   0   1    80.73   153.37  12.83 o
  -3   0   1   960.90  1022.49  26.98 o
  -1   0   1   951.47   935.94  13.92 o
   1   0   1  1204.89  1226.61  13.96 o
   3   0   1  1341.91  1271.50  24.00 o
   5   0   1  2405.38  2784.47  62.83 o
   7   0   1   321.64   341.33   9.45 o
   9   0   1   126.03   152.08   9.45 o
  11   0   1   157.01   147.63   8.41 o
  13   0   1     4.30     3.62   2.92 <
 -13   1   1     2.17     2.30   2.23 <
 -12   1   1    31.60    33.13   3.24 o
 -11   1   1   115.90   113.60   5.02 o
 -10   1   1    62.50    55.33   3.96 o
  -9   1   1    54.03    53.42   3.73 o
  -8   1   1    48.41    33.13   2.60 o
  -7   1   1   419.44   446.97   5.85 o
  -6   1   1  2466.20  2506.79  17.39 o
  -5   1   1  4127.30  4202.13  37.34 o
  -4   1   1  6871.48  6687.11  39.64 o
  -3   1   1  9131.35  9414.42  35.41 o
  -2   1   1  2037.29  1971.07  15.55 o
  -1   1   1  2338.40  2167.38  15.71 o
   0   1   1   102.47    89.09   3.18 o
   1   1   1    42.82    45.38   2.54 o
   2   1   1   322.58   308.73   6.37 o
   3   1   1  1388.09  1426.37  14.06 o
   4   1   1    25.73    35.75   3.53 o
   5   1   1  2488.73  2669.86  25.72 o
   6   1   1    34.63    32.71   2.90 o
   7   1   1   727.46   804.41   9.50 o
   8   1   1   564.74   547.76   8.61 o
   9   1   1   321.36   321.38   8.32 o
  10   1   1  1232.93  1259.42  16.29 o
  11   1   1    33.87    40.84   3.76 o
  12   1   1    24.82    32.68   2.89 o
  13   1   1    62.05    71.47   3.39 o
 -13   2   1     0.79    11.50   2.38 o
 -12   2   1   174.37   161.70   5.63 o
 -11   2   1    92.42    80.19   4.58 o
 -10   2   1   167.19   188.05   5.93 o
  -9   2   1   196.76   184.07   5.30 o
  -8   2   1  1347.26  1290.23  12.22 o
  -7   2   1   144.35   126.38   3.73 o
  -6   2   1  1606.61  1523.77  11.92 o
  -5   2   1   339.95   355.31  10.49 o
  -4   2   1    20.22    19.07   3.25 o
  -3   2   1  6425.83  6704.86  32.15 o
  -2   2   1  8225.95  8324.97  33.79 o
  -1   2   1  8368.51  8658.75  31.77 o
   0   2   1  3388.07  3645.93  21.45 o
   1   2   1  4454.17  4796.82  22.41 o
   2   2   1   380.72   451.45   7.57 o
   3   2   1     0.03     1.92   2.31 <
   4   2   1   197.51   194.23   6.40 o
   5   2   1  3734.10  3622.03  22.54 o
   6   2   1   331.11   346.53   6.18 o
   7   2   1    59.08    60.30   2.89 o
   8   2   1    50.68    50.19   3.37 o
   9   2   1    23.45    20.72   3.59 o
  10   2   1    67.14    66.38   4.71 o
  11   2   1   259.55   249.94   6.51 o
  12   2   1    17.04    14.16   2.87 o
  13   2   1    83.22    95.11   3.63 o
 -13   3   1   198.76   215.43   4.75 o
 -12   3   1   356.04   408.75   7.62 o
 -11   3   1   395.14   400.49   8.57 o
 -10   3   1   540.50   561.43  10.98 o
  -9   3   1    75.67    73.03   4.08 o
  -8   3   1    36.32    34.18   2.70 o
  -7   3   1   483.31   417.21   5.75 o
  -6   3   1  5417.48  5180.19  17.62 o
  -5   3   1  1151.14  1191.81  11.78 o
  -4   3   1   962.76  1031.63  18.08 o
  -3   3   1  1670.51  1635.46  18.94 o
  -2   3   1     1.65     2.05   2.67 <
  -1   3   1  6550.09  7102.75  38.72 o
   0   3   1    93.51   107.53   5.69 o
   1   3   1     0.20     0.37   2.14 <
   2   3   1     0.53    -0.22   2.35 <
   3   3   1  2410.48  2448.69  23.16 o
   4   3   1   137.42    98.48   6.31 o
   5   3   1   227.05   227.19   4.88 o
   6   3   1  2169.18  2182.47  12.42 o
   7   3   1  1243.35  1230.86  11.14 o
   8   3   1    26.16    29.13   3.05 o
   9   3   1  1443.51  1553.93  15.06 o
  10   3   1   358.45   375.12   8.27 o
  11   3   1    58.23    53.04   4.38 o
  12   3   1    30.17    33.37   3.16 o
  13   3   1     2.23     0.06   2.31 <
 -13   4   1   166.38   181.74   4.99 o
 -12   4   1   131.56   135.25   4.76 o
 -11   4   1     2.70     2.60   2.89 <
 -10   4   1   365.15   373.66   8.75 o
  -9   4   1    63.56    67.00   4.29 o
  -8   4   1   833.40   866.43  10.45 o
  -7   4   1   421.83   418.42   6.75 o
  -6   4   1     1.04    -0.39   2.05 <
  -5   4   1   143.32   161.34   3.88 o
  -4   4   1   137.24   134.41   4.01 o
  -3   4   1   142.83   190.95   8.84 o
  -2   4   1   177.14   227.51   8.63 o
  -1   4   1   922.63  1040.46  17.00 o
   0   4   1   860.98   904.32  15.26 o
   1   4   1  1735.87  1832.35  19.49 o
   2   4   1     0.56     0.00   3.11 <
   3   4   1   139.13   143.90   5.09 o
   4   4   1    63.02    58.63   2.96 o
   5   4   1   329.88   353.97   6.14 o
   6   4   1   100.17    95.43   3.70 o
   7   4   1    19.59    21.21   2.86 o
   8   4   1     5.52     7.74   2.90 <
   9   4   1   837.27   863.46  11.66 o
  10   4   1    62.86    66.05   4.40 o
  11   4   1     0.26    -0.70   3.08 <
  12   4   1    57.85    60.33   3.23 o
 -12   5   1   116.09   120.82   4.49 o
 -11   5   1   751.73   807.33  10.61 o
 -10   5   1  2526.91  2713.53  20.38 o
  -9   5   1     5.46     6.43   3.20 <
  -8   5   1    10.56     6.55   2.83 <
  -7   5   1  2989.31  2999.41  17.70 o
  -6   5   1   153.77   137.35   4.08 o
  -5   5   1   747.13   661.15   7.44 o
  -4   5   1   856.73   864.87   8.67 o
  -3   5   1   296.00   328.23   5.23 o
  -2   5   1     3.41     2.44   1.99 <
  -1   5   1   299.12   320.58   7.60 o
   0   5   1   878.60   926.71  11.35 o
   1   5   1   102.43   107.47   3.47 o
   2   5   1   404.13   376.19   5.63 o
   3   5   1  1121.55  1143.26   9.42 o
   4   5   1  1232.06  1309.92   9.09 o
   5   5   1  1055.42  1051.33   9.80 o
   6   5   1    40.90    38.96   3.09 o
   7   5   1    12.86     8.71   2.79 o
   8   5   1   164.39   169.75   5.31 o
   9   5   1    95.78    88.37   4.21 o
  10   5   1   127.38   135.36   5.30 o
  11   5   1    16.95    20.63   2.85 o
  12   5   1    20.12    23.88   2.88 o
 -12   6   1   115.47   119.07   4.54 o
 -11   6   1   338.08   375.94   7.20 o
 -10   6   1   191.80   194.23   5.94 o
  -9   6   1   103.32   113.41   5.34 o
  -8   6   1   767.82   800.76  11.30 o
  -7   6   1   576.92   614.07   9.79 o
  -6   6   1    33.14    24.97   3.09 o
  -5   6   1  1342.85  1381.65  11.15 o
  -4   6   1     5.88     6.94   1.89 o
  -3   6   1   938.53   938.70   8.42 o
  -2   6   1   495.33   454.80   5.93 o
  -1   6   1     1.15     2.63   1.65 <
   0   6   1     0.00     3.24   1.65 <
   1   6   1     7.15     5.55   2.33 <
   2   6   1  1294.40  1336.92   9.53 o
   3   6   1  1513.65  1541.68  10.38 o
   4   6   1    91.68    88.64   3.27 o
   5   6   1   125.64   126.52   4.76 o
   6   6   1  1994.17  2040.39  16.83 o
   7   6   1   472.55   491.17   8.01 o
   8   6   1     0.54    -1.89   3.19 <
   9   6   1     0.04    -1.18   2.86 <
  10   6   1   163.65   169.08   5.69 o
  11   6   1    29.35    31.28   3.24 o
 -11   7   1     0.01    -0.20   2.49 <
 -10   7   1   158.60   152.68   4.45 o
  -9   7   1    71.68    59.77   3.62 o
  -8   7   1  1517.68  1591.20  14.57 o
  -7   7   1  1206.23  1296.44  13.18 o
  -6   7   1     1.72     1.20   2.77 <
  -5   7   1    39.94    42.91   3.31 o
  -4   7   1   593.76   601.92   8.14 o
  -3   7   1   406.77   428.06   6.72 o
  -2   7   1     8.69     6.69   2.22 o
  -1   7   1   538.20   531.42   7.18 o
   0   7   1    26.75    25.14   2.40 o
   1   7   1    10.99     9.23   2.25 o
   2   7   1   304.06   277.20   5.59 o
   3   7   1     0.35     0.44   2.26 <
   4   7   1   358.86   362.81   6.45 o
   5   7   1    28.16    23.30   3.18 o
   6   7   1    90.77    91.62   4.38 o
   7   7   1   968.67  1061.42  12.74 o
   8   7   1   106.66   107.18   4.59 o
   9   7   1     0.28     0.57   2.99 <
  10   7   1     2.17     4.20   2.57 <
 -10   8   1     6.68     6.87   2.37 <
  -9   8   1     1.76     0.87   2.73 <
  -8   8   1    94.72    82.66   4.56 o
  -7   8   1   412.16   401.64   9.78 o
  -6   8   1   224.73   230.31   7.30 o
  -5   8   1    33.66    31.98   4.03 o
  -4   8   1   102.36    96.42   4.47 o
  -3   8   1    14.75    16.11   3.05 o
  -2   8   1   153.98   145.39   5.51 o
  -1   8   1    73.06    72.00   4.43 o
   0   8   1    53.99    52.33   3.81 o
   1   8   1     0.92     0.69   2.76 <
   2   8   1   293.52   289.41   6.09 o
   3   8   1    29.33    29.66   3.05 o
   4   8   1  1237.11  1266.14  13.52 o
   5   8   1   587.05   614.16  10.33 o
   6   8   1    66.74    63.85   4.40 o
   7   8   1     3.79     3.82   3.51 <
   8   8   1    79.48    67.34   4.50 o
   9   8   1    46.75    43.67   3.44 o
  -9   9   1   527.16   530.88  10.37 o
  -8   9   1    14.53    21.71   3.45 o
  -7   9   1     0.06     2.85   3.42 <
  -6   9   1    46.64    49.01   4.36 o
  -5   9   1   314.69   332.13  10.97 o
  -4   9   1    90.88    89.42   5.50 o
  -3   9   1   245.10   259.80   8.13 o
  -2   9   1   523.61   541.54  10.96 o
  -1   9   1   238.96   244.02   8.50 o
   0   9   1     6.39     5.54   4.05 <
   1   9   1    96.89    98.10   5.15 o
   2   9   1    19.53    11.74   3.55 o
   3   9   1   310.32   337.53   8.31 o
   4   9   1     0.08    -3.06   3.61 <
   5   9   1   118.54   118.21   5.48 o
   6   9   1    48.31    53.56   4.09 o
   7   9   1    42.97    39.87   3.76 o
   8   9   1   131.19   128.74   4.84 o
  -7  10   1    15.35    29.73   4.19 o
  -6  10   1    12.57    11.41   3.46 o
  -5  10   1    12.29     9.42   3.91 <
  -4  10   1   250.70   242.03   9.04 o
  -3  10   1    62.44    57.85   4.46 o
  -2  10   1    29.94    33.74   4.28 o
  -1  10   1    67.00    64.73   5.43 o
   0  10   1    24.44    23.24   4.48 o
   1  10   1     9.62     3.39   3.76 <
   2  10   1   948.93   942.15  13.79 o
   3  10   1   420.37   439.30   8.78 o
   4  10   1    24.84    21.62   3.70 o
   5  10   1     1.03     1.67   3.38 <
   6  10   1    41.32    41.05   4.84 o
   7  10   1     0.03    -0.86   3.61 <
  -5  11   1    86.97    77.75   5.24 o
  -4  11   1    16.44    10.95   2.84 o
  -3  11   1     6.04     2.16   2.89 <
  -2  11   1    27.08    17.32   3.32 o
  -1  11   1     0.12    -5.06   3.28 <
   0  11   1    11.66     7.11   3.26 <
   1  11   1    81.27    76.79   4.92 o
   2  11   1   122.29   107.55   4.88 o
   3  11   1    47.87    52.71   4.53 o
   4  11   1    24.22    17.72   2.84 o
 -14   0   2    56.30    70.71   4.80 o
 -12   0   2   135.12   149.90   6.25 o
 -10   0   2   162.85   163.46   6.90 o
  -8   0   2   601.46   559.76   9.92 o
  -6   0   2  3839.91  3754.90  68.31 o
  -4   0   2  1589.39  1587.70  33.74 o
  -2   0   2  1526.86  1473.63  24.75 o
   0   0   2  1319.44  1384.59  19.51 o
   2   0   2  4003.74  3728.34  33.30 o
   4   0   2   415.06   427.58  15.23 o
   6   0   2  4650.98  4805.19  46.59 o
   8   0   2   319.41   296.58  10.24 o
  10   0   2   195.79   214.51   8.25 o
  12   0   2     7.63     5.95   3.96 <
 -14   1   2    28.34    41.60   3.33 o
 -13   1   2    53.73    46.74   3.08 o
 -12   1   2    59.06    58.11   3.53 o
 -11   1   2    16.90    16.97   3.19 o
 -10   1   2   477.70   456.15   7.49 o
  -9   1   2    81.80    72.29   3.59 o
  -8   1   2     1.91     2.35   2.21 <
  -7   1   2  1418.77  1331.22   9.82 o
  -6   1   2     4.25    12.48   2.74 o
  -5   1   2  6175.07  6308.83  59.62 o
  -4   1   2  9393.37  9026.71  48.44 o
  -3   1   2  3020.05  2894.16  24.50 o
  -2   1   2  2604.62  2748.56  21.56 o
  -1   1   2  2133.98  2304.25  18.14 o
   0   1   2  1628.56  1614.51  12.24 o
   1   1   2   634.43   587.66   8.19 o
   2   1   2   695.62   693.60   9.29 o
   3   1   2     1.23     0.25   2.28 <
   4   1   2  1593.56  1685.75  18.25 o
   5   1   2  1475.90  1448.01  16.29 o
   6   1   2   446.94   402.01   6.98 o
   7   1   2   122.16   106.72   5.11 o
   8   1   2   641.22   613.80  10.11 o
   9   1   2    11.00     9.59   3.56 <
  10   1   2   145.24   112.33   6.25 o
  11   1   2    15.97    10.84   2.86 o
  12   1   2    23.57    22.92   3.03 o
  13   1   2     7.71     4.58   2.29 <
 -14   2   2    47.32    62.28   4.74 o
 -13   2   2    17.59    19.49   2.39 o
 -12   2   2    56.48    47.21   3.96 o
 -11   2   2   185.72   194.70   5.83 o
 -10   2   2    45.23    42.07   3.51 o
  -9   2   2    30.08    29.07   3.25 o
  -8   2   2   532.09   537.01   7.53 o
  -7   2   2    42.20    28.24   2.22 o
  -6   2   2   222.06   187.36   4.37 o
  -5   2   2  1533.18  1425.02  20.02 o
  -4   2   2  3097.85  3120.30  28.89 o
  -3   2   2     4.51    14.15   2.94 o
  -2   2   2  3236.97  3297.93  25.18 o
  -1   2   2 17170.40 18438.90  59.71 o
   0   2   2  3700.31  3723.11  26.52 o
   1   2   2     0.95     5.60   2.65 <
   2   2   2  1313.60  1374.56  13.55 o
   3   2   2    44.01    48.46   3.57 o
   4   2   2    43.87    39.53   4.31 o
   5   2   2     2.24     2.26   2.60 <
   6   2   2   258.82   234.24   5.25 o
   7   2   2  1337.49  1307.62  12.84 o
   8   2   2   229.69   235.71   6.18 o
   9   2   2   133.38   123.89   5.44 o
  10   2   2    89.25    67.63   4.18 o
  11   2   2     5.93    -3.13   2.88 <
  12   2   2    31.46    32.93   3.21 o
  13   2   2    37.46    54.85   8.32 o
 -13   3   2    21.13    24.16   2.58 o
 -12   3   2   185.82   185.47   5.71 o
 -11   3   2   398.21   416.79   8.71 o
 -10   3   2   104.79   115.62   5.30 o
  -9   3   2   669.15   689.82  10.81 o
  -8   3   2    41.00    41.77   2.82 o
  -7   3   2   329.28   293.29   5.07 o
  -6   3   2  1328.84  1168.12   8.80 o
  -5   3   2  1353.63  1298.07  11.34 o
  -4   3   2   527.53   572.48  13.09 o
  -3   3   2  2489.69  2414.98  21.44 o
  -2   3   2 11115.00 11753.90  45.77 o
  -1   3   2   882.98   968.00  12.15 o
   0   3   2   249.69   271.70   7.37 o
   1   3   2   259.31   290.83   7.96 o
   2   3   2   208.90   198.42   7.08 o
   3   3   2  1150.83  1198.62  14.90 o
   4   3   2   624.97   691.66  10.66 o
   5   3   2   596.68   604.69   7.90 o
   6   3   2    24.72    27.64   2.89 o
   7   3   2   203.41   200.65   5.21 o
   8   3   2   269.45   277.21   6.88 o
   9   3   2   553.01   589.54  10.66 o
  10   3   2   338.42   342.18   8.48 o
  11   3   2    25.49    31.50   3.88 o
  12   3   2     6.10     1.92   2.32 <
 -13   4   2    11.08     9.49   2.15 o
 -12   4   2    31.14    33.28   3.29 o
 -11   4   2    27.66    22.18   3.52 o
 -10   4   2    28.24    29.22   3.88 o
  -9   4   2     4.74     3.00   2.89 <
  -8   4   2     6.94     4.78   2.51 <
  -7   4   2  1127.62  1090.95   9.93 o
  -6   4   2   367.66   320.16   5.47 o
  -5   4   2   277.52   310.60   5.16 o
  -4   4   2  1008.76   996.52  10.12 o
  -3   4   2  2663.00  2828.49  26.71 o
  -2   4   2   716.47   884.76  15.79 o
  -1   4   2   182.02   183.38   7.48 o
   0   4   2  2541.17  2922.25  29.12 o
   1   4   2  1228.79  1408.33  20.77 o
   2   4   2   251.92   296.77   9.08 o
   3   4   2    22.33    31.62   2.88 o
   4   4   2  2206.00  2219.97  14.17 o
   5   4   2  1761.00  1766.97  12.61 o
   6   4   2    42.99    49.58   3.15 o
   7   4   2   234.69   221.32   5.61 o
   8   4   2    35.31    35.94   3.58 o
   9   4   2    60.07    67.45   4.29 o
  10   4   2   282.15   270.44   7.10 o
  11   4   2    39.96    26.91   3.34 o
  12   4   2    27.00    24.44   2.51 o
 -12   5   2     7.76     5.16   2.55 <
 -11   5   2    35.59    41.45   3.66 o
 -10   5   2     0.42    -0.07   3.15 <
  -9   5   2     1.94    -1.42   3.21 <
  -8   5   2  2136.30  2125.97  17.26 o
  -7   5   2     1.43     4.83   2.52 <
  -6   5   2   299.37   281.32   5.42 o
  -5   5   2  1060.18  1075.71   9.76 o
  -4   5   2    54.27    56.88   2.74 o
  -3   5   2    36.68    46.35   2.40 o
  -2   5   2  2036.66  2134.10  13.00 o
  -1   5   2   120.11   126.21   4.40 o
   0   5   2   434.19   494.92   8.71 o
   1   5   2   367.44   417.31   6.36 o
   2   5   2    76.45    90.00   3.15 o
   3   5   2     1.47     0.66   2.03 <
   4   5   2    57.06    52.15   2.81 o
   5   5   2    12.11    13.58   2.35 o
   6   5   2    73.87    78.83   3.63 o
   7   5   2     9.82     8.00   2.90 <
   8   5   2   833.71   892.45  10.84 o
   9   5   2    69.25    82.71   4.17 o
  10   5   2     6.09     5.40   2.85 <
  11   5   2     0.35    -1.41   2.63 <
 -12   6   2   126.90   120.18   4.04 o
 -11   6   2    15.61    19.56   2.86 o
 -10   6   2    28.18    20.43   3.38 o
  -9   6   2     3.13     2.44   3.34 <
  -8   6   2   670.15   713.12  11.28 o
  -7   6   2   232.04   246.80   6.89 o
  -6   6   2    26.24    30.65   3.00 o
  -5   6   2   759.80   726.53   7.92 o
  -4   6   2   515.84   532.90   6.45 o
  -3   6   2   513.28   576.91   7.35 o
  -2   6   2  2159.27  2139.34  12.48 o
  -1   6   2   148.36   178.65   4.01 o
   0   6   2   452.58   420.46   5.34 o
   1   6   2    71.31    73.98   3.21 o
   2   6   2     0.05     0.73   2.02 <
   3   6   2   253.28   240.38   4.97 o
   4   6   2   362.05   368.02   6.11 o
   5   6   2   548.91   542.22   9.23 o
   6   6   2   260.20   253.38   7.45 o
   7   6   2   225.42   233.40   6.52 o
   8   6   2   156.35   173.21   6.18 o
   9   6   2     0.13    -1.68   3.24 <
  10   6   2     8.59    10.15   2.87 o
  11   6   2    75.31    97.36   4.52 o
 -11   7   2     0.94     3.94   2.00 <
 -10   7   2   279.81   250.65   5.22 o
  -9   7   2   147.11   148.13   4.88 o
  -8   7   2   199.97   213.80   5.91 o
  -7   7   2    12.62    10.92   3.12 o
  -6   7   2   218.00   223.85   5.64 o
  -5   7   2   750.94   760.32  11.31 o
  -4   7   2     0.10    -2.43   2.59 <
  -3   7   2    97.75    94.02   3.90 o
  -2   7   2     1.57     5.38   2.62 <
  -1   7   2    14.76    12.58   2.45 o
   0   7   2   432.67   436.06   6.85 o
   1   7   2    78.02    83.05   3.37 o
   2   7   2     0.04     0.42   2.12 <
   3   7   2   207.27   216.43   4.99 o
   4   7   2   175.35   186.58   5.19 o
   5   7   2  1438.66  1530.75  15.49 o
   6   7   2    68.53    77.04   4.46 o
   7   7   2   489.40   507.49   9.51 o
   8   7   2     9.58     5.70   3.00 <
   9   7   2    27.75    26.17   3.12 o
  10   7   2     1.57     2.09   2.41 <
 -10   8   2     3.81    -0.22   2.72 <
  -9   8   2     3.17     1.79   2.57 <
  -8   8   2   487.89   472.36   9.27 o
  -7   8   2   525.81   548.39  10.28 o
  -6   8   2    53.95    52.13   4.24 o
  -5   8   2     6.33    11.28   3.48 o
  -4   8   2   268.40   265.08   6.41 o
  -3   8   2   535.70   497.25   9.45 o
  -2   8   2    92.43   103.01   5.41 o
  -1   8   2    44.13    39.60   3.93 o
   0   8   2   170.96   173.18   5.42 o
   1   8   2   264.27   286.64   6.74 o
   2   8   2  1431.32  1430.45  12.45 o
   3   8   2  1760.51  1768.26  14.10 o
   4   8   2   358.66   360.30   7.74 o
   5   8   2  1029.76  1088.38  12.93 o
   6   8   2   193.88   185.26   5.76 o
   7   8   2    96.20    90.69   4.48 o
   8   8   2   134.77   123.85   5.28 o
   9   8   2    32.41    34.85   3.26 o
  -9   9   2    48.91    51.44   4.75 o
  -8   9   2    29.44    29.72   4.13 o
  -7   9   2    15.19    16.75   4.23 o
  -6   9   2    15.54    14.03   4.04 o
  -5   9   2    43.12    44.83   4.99 o
  -4   9   2    28.03    25.43   4.07 o
  -3   9   2    76.38    73.64   5.23 o
  -2   9   2    45.36    46.21   4.65 o
  -1   9   2   120.09   124.94   6.19 o
   0   9   2   411.04   431.88   9.63 o
   1   9   2   865.17   871.88  10.97 o
   2   9   2    73.83    68.72   4.04 o
   3   9   2   420.27   438.14   7.72 o
   4   9   2   201.85   187.58   5.36 o
   5   9   2   329.19   326.10   7.05 o
   6   9   2   118.57   127.23   5.67 o
   7   9   2   134.29   124.58   5.15 o
   8   9   2    88.17    87.21   4.12 o
  -7  10   2   231.58   240.79   8.88 o
  -6  10   2   123.27   126.11   6.44 o
  -5  10   2   208.34   213.98   8.40 o
  -4  10   2    32.26    32.98   4.89 o
  -3  10   2   450.20   420.75   8.79 o
  -2  10   2   550.97   565.30  11.02 o
  -1  10   2   182.43   174.36   7.33 o
   0  10   2   128.90   129.34   6.69 o
   1  10   2   169.51   154.73   6.87 o
   2  10   2   382.67   397.49   8.41 o
   3  10   2   157.45   148.80   5.54 o
   4  10   2     0.51     2.15   2.90 <
   5  10   2    45.55    38.75   3.88 o
   6  10   2    42.63    48.13   4.52 o
  -5  11   2    14.81    12.89   2.86 o
  -4  11   2     8.14     4.05   3.69 <
  -3  11   2    91.67    83.30   4.76 o
  -2  11   2    41.34    33.22   4.28 o
  -1  11   2   253.72   253.65   8.60 o
   0  11   2     1.63     1.47   3.47 <
   1  11   2     0.04     0.97   3.44 <
   2  11   2   271.95   258.87   8.37 o
   3  11   2   154.36   158.63   7.52 o
   4  11   2    17.50    10.46   4.76 <
 -13   0   3   157.55   138.73   7.56 o
 -11   0   3    51.83    58.41   4.82 o
  -9   0   3    18.69    12.49   3.51 o
  -7   0   3    17.51    41.22   3.48 o
  -5   0   3  4428.86  4265.19  77.89 o
  -3   0   3 23284.80 23096.20  84.70 o
  -1   0   3 24041.00 24496.60  68.29 o
   1   0   3   390.79   425.40  10.16 o
   3   0   3  1418.18  1500.60  27.02 o
   5   0   3   613.14   766.65  15.89 o
   7   0   3     6.25     3.57   4.37 <
   9   0   3  1326.53  1178.01  23.16 o
  11   0   3   339.30   328.15  12.46 o
 -14   1   3     3.68    11.31   2.37 o
 -13   1   3    77.30    72.62   3.51 o
 -12   1   3   116.07   110.01   4.35 o
 -11   1   3   514.01   533.42   7.75 o
 -10   1   3   271.27   268.70   5.64 o
  -9   1   3  1154.17  1061.83   9.81 o
  -8   1   3   994.79   983.26   9.16 o
  -7   1   3     2.93     8.17   1.94 o
  -6   1   3   859.28   786.82  11.98 o
  -5   1   3     0.84     2.52   3.62 <
  -4   1   3  1211.54  1278.51  21.67 o
  -3   1   3  3749.68  3810.00  32.56 o
  -2   1   3  1920.64  1987.12  19.06 o
  -1   1   3  1549.26  1461.07  16.35 o
   0   1   3  3990.21  3995.79  20.29 o
   1   1   3  5615.38  5261.76  22.64 o
   2   1   3   618.07   661.83   9.61 o
   3   1   3   175.31   171.96   5.77 o
   4   1   3   982.27  1048.49  15.10 o
   5   1   3    85.75    85.57   4.38 o
   6   1   3   127.79   107.99   4.44 o
   7   1   3     1.59    -0.91   3.06 <
   8   1   3   144.28   157.26   5.98 o
   9   1   3   130.84   141.41   7.29 o
  10   1   3     3.17     8.29   3.92 <
  11   1   3   420.92   431.10   8.99 o
  12   1   3    14.79    13.63   2.79 o
 -14   2   3    45.31    44.20   3.79 o
 -13   2   3     5.74     8.27   2.42 o
 -12   2   3    94.77    98.91   4.34 o
 -11   2   3     1.24    -0.86   3.36 <
 -10   2   3    34.66    37.14   3.40 o
  -9   2   3   451.61   438.13   6.72 o
  -8   2   3  2462.10  2527.00  14.19 o
  -7   2   3   725.45   680.70   6.91 o
  -6   2   3  1302.89  1230.39  10.74 o
  -5   2   3  1449.37  1393.20  21.55 o
  -4   2   3    29.32    24.93   3.94 o
  -3   2   3  2070.97  2044.36  21.87 o
  -2   2   3 24609.00 24515.60  64.18 o
  -1   2   3 16298.40 17162.20  58.05 o
   0   2   3  3726.30  3708.29  27.75 o
   1   2   3   420.47   432.83   8.91 o
   2   2   3    41.37    35.70   3.13 o
   3   2   3     6.83     4.08   2.72 <
   4   2   3   635.77   723.83  12.31 o
   5   2   3   253.57   268.94   5.28 o
   6   2   3   795.95   750.34   9.90 o
   7   2   3    72.50    72.29   4.73 o
   8   2   3  1583.41  1524.28  16.16 o
   9   2   3   969.86   962.15  13.28 o
  10   2   3   440.83   405.34  10.24 o
  11   2   3    32.05    18.55   2.95 o
  12   2   3     0.07     3.63   2.49 <
 -13   3   3    35.78    33.81   2.79 o
 -12   3   3    81.12    66.31   4.10 o
 -11   3   3    10.81    17.23   3.81 o
 -10   3   3    35.76    27.34   3.47 o
  -9   3   3    27.86    25.26   3.05 o
  -8   3   3   441.42   424.52   7.05 o
  -7   3   3  3690.07  3626.42  18.48 o
  -6   3   3    38.01    29.22   2.31 o
  -5   3   3   733.52   744.00   8.70 o
  -4   3   3     5.53     8.65   3.97 <
  -3   3   3   724.31   763.11  13.27 o
  -2   3   3  2055.80  2112.12  22.11 o
  -1   3   3    74.00    84.25   4.31 o
   0   3   3    85.52    73.35   5.01 o
   1   3   3   541.42   557.01  11.96 o
   2   3   3   163.14   189.32   7.96 o
   3   3   3   536.16   605.99  14.32 o
   4   3   3  2378.49  2422.55  17.19 o
   5   3   3     0.06     1.47   1.99 <
   6   3   3   412.76   412.02   7.54 o
   7   3   3   332.97   329.22   7.91 o
   8   3   3   114.08   113.49   5.90 o
   9   3   3    37.88    27.15   4.15 o
  10   3   3    77.42    60.31   4.63 o
  11   3   3    94.12    91.93   5.24 o
  12   3   3    28.00    31.09   2.63 o
 -13   4   3    90.89   105.65   4.06 o
 -12   4   3    70.35    80.60   4.14 o
 -11   4   3  1031.86  1056.21  12.09 o
 -10   4   3   594.47   585.91   9.04 o
  -9   4   3   790.92   780.96   9.61 o
  -8   4   3   190.61   192.43   5.60 o
  -7   4   3   647.51   645.16   8.31 o
  -6   4   3   391.37   391.96   5.78 o
  -5   4   3    33.70    54.80   2.65 o
  -4   4   3  1102.71  1072.55  10.81 o
  -3   4   3  2923.14  3015.14  28.13 o
  -2   4   3  2159.42  2457.83  24.69 o
  -1   4   3     0.23     3.23   4.92 <
   0   4   3   577.12   577.69  16.92 o
   1   4   3    89.93    85.57   7.19 o
   2   4   3   771.84   918.55  12.08 o
   3   4   3  1445.65  1545.52  11.53 o
   4   4   3   881.96   959.32   8.12 o
   5   4   3   582.36   600.44   7.78 o
   6   4   3   253.81   264.84   5.93 o
   7   4   3   480.69   460.54   7.76 o
   8   4   3   284.10   276.92   7.26 o
   9   4   3   232.39   242.67   7.30 o
  10   4   3     2.44    -0.75   2.89 <
  11   4   3     3.27    -2.12   2.91 <
  12   4   3    10.86    14.68   3.37 o
 -13   5   3   220.98   254.55   7.07 o
 -12   5   3   134.35   135.77   4.84 o
 -11   5   3   114.91   120.00   4.95 o
 -10   5   3   305.10   320.29   7.18 o
  -9   5   3   579.56   583.14   8.84 o
  -8   5   3     7.59     6.30   2.70 <
  -7   5   3    68.99    73.06   3.78 o
  -6   5   3     7.21    10.32   2.51 o
  -5   5   3   125.54   125.85   3.93 o
  -4   5   3   988.61   970.20   7.41 o
  -3   5   3   462.80   466.77   6.16 o
  -2   5   3  1319.27  1455.94  11.65 o
  -1   5   3  7090.86  7160.66  26.96 o
   0   5   3  1426.41  1520.70  14.25 o
   1   5   3    48.27    48.80   2.78 o
   2   5   3   146.12   151.41   4.02 o
   3   5   3    30.63    32.12   2.46 o
   4   5   3   183.57   164.47   4.56 o
   5   5   3    11.80     7.45   2.39 o
   6   5   3   283.48   286.75   6.65 o
   7   5   3   196.13   205.02   6.11 o
   8   5   3    47.33    57.02   4.34 o
   9   5   3   402.79   440.12   8.54 o
  10   5   3    51.02    62.30   4.15 o
  11   5   3     0.60     4.34   3.05 <
 -12   6   3     0.27     2.73   2.16 <
 -11   6   3   422.17   401.36   7.06 o
 -10   6   3   277.44   316.48   6.57 o
  -9   6   3    77.23    72.68   4.67 o
  -8   6   3  1286.02  1325.79  14.84 o
  -7   6   3    93.36    94.28   4.52 o
  -6   6   3    22.77    20.11   2.65 o
  -5   6   3   361.57   340.65   6.03 o
  -4   6   3   260.27   236.87   4.90 o
  -3   6   3    72.59    97.92   3.50 o
  -2   6   3   400.52   426.43   6.03 o
  -1   6   3   106.75   115.81   3.26 o
   0   6   3   610.16   564.15   6.08 o
   1   6   3   384.32   384.02   6.07 o
   2   6   3    70.92    81.47   3.10 o
   3   6   3    39.02    42.32   3.00 o
   4   6   3   200.02   195.03   5.32 o
   5   6   3   719.59   725.47  10.82 o
   6   6   3     1.24     1.28   3.32 <
   7   6   3    57.54    51.69   4.64 o
   8   6   3    67.10    64.48   4.42 o
   9   6   3    16.77    16.40   3.29 o
  10   6   3     1.52     1.27   3.03 <
 -11   7   3     2.60     1.30   2.23 <
 -10   7   3     4.21     3.83   2.61 <
  -9   7   3     8.94     3.20   2.95 <
  -8   7   3   689.69   708.00   9.79 o
  -7   7   3     0.36     0.58   3.07 <
  -6   7   3    21.28    20.37   3.34 o
  -5   7   3    60.18    55.25   4.14 o
  -4   7   3   412.64   412.29   7.19 o
  -3   7   3   228.70   248.87   6.05 o
  -2   7   3    23.98    33.88   3.13 o
  -1   7   3   847.60   870.31   9.98 o
   0   7   3   971.90   985.52   9.26 o
   1   7   3    84.28    67.57   3.41 o
   2   7   3   812.62   757.24   8.91 o
   3   7   3   490.02   482.90   7.24 o
   4   7   3    12.39    14.29   2.87 o
   5   7   3     2.12     3.79   3.08 <
   6   7   3    36.68    33.44   4.01 o
   7   7   3   178.77   171.60   6.05 o
   8   7   3    21.30    14.60   3.06 o
   9   7   3   185.70   192.78   5.27 o
  10   7   3    49.25    47.66   3.91 o
 -10   8   3   240.09   264.48   6.46 o
  -9   8   3   117.78   110.31   5.20 o
  -8   8   3    25.79    19.61   3.70 o
  -7   8   3    33.42    30.53   4.39 o
  -6   8   3    27.50    29.31   3.79 o
  -5   8   3     0.29    -2.11   3.45 <
  -4   8   3    32.37    26.55   3.74 o
  -3   8   3    61.47    54.67   4.73 o
  -2   8   3    39.49    36.91   4.21 o
  -1   8   3    31.81    32.11   3.21 o
   0   8   3     2.67     3.65   2.90 <
   1   8   3   458.88   494.38   7.99 o
   2   8   3    31.33    30.41   2.93 o
   3   8   3     5.94     6.99   2.74 <
   4   8   3    20.60    17.14   3.48 o
   5   8   3   237.68   242.53   6.23 o
   6   8   3    44.29    47.36   3.99 o
   7   8   3   123.70   130.48   5.01 o
   8   8   3     1.42    -2.42   2.60 <
   9   8   3   117.39   122.57   6.23 o
  -9   9   3   238.12   260.39   8.87 o
  -8   9   3   127.64   112.86   6.26 o
  -7   9   3     9.81     9.89   3.60 <
  -6   9   3   137.39   138.18   6.19 o
  -5   9   3    12.83    20.10   4.58 o
  -4   9   3     8.37     5.74   4.12 <
  -3   9   3     3.01     3.98   4.14 <
  -2   9   3    10.88    11.13   3.92 <
  -1   9   3   353.96   356.47   9.71 o
   0   9   3   707.70   729.01  11.36 o
   1   9   3  1000.35  1042.95  12.07 o
   2   9   3   556.64   565.29   9.12 o
   3   9   3   318.04   319.48   6.77 o
   4   9   3     0.02     3.43   2.74 <
   5   9   3   176.76   187.09   5.19 o
   6   9   3   173.14   168.06   6.07 o
   7   9   3    46.05    34.23   3.47 o
   8   9   3     3.47     8.02   3.73 <
  -8  10   3     1.67     0.40   3.02 <
  -7  10   3    77.56    94.18   6.10 o
  -6  10   3     2.46     0.90   3.43 <
  -5  10   3   294.36   314.33   9.81 o
  -4  10   3   127.87   126.05   6.33 o
  -3  10   3    35.02    27.16   3.78 o
  -2  10   3   440.58   460.36  10.96 o
  -1  10   3     0.07     3.01   4.39 <
   0  10   3    43.51    44.50   4.94 o
   1  10   3    27.56    26.84   3.77 o
   2  10   3   198.54   184.12   5.58 o
   3  10   3    71.12    74.89   4.06 o
   4  10   3     4.20    -0.48   2.89 <
   5  10   3     2.04     2.66   3.26 <
   6  10   3     0.15     2.23   5.34 <
  -5  11   3    92.15    95.56   5.77 o
  -4  11   3     2.62    -3.19   3.16 <
  -3  11   3   150.81   148.60   5.91 o
  -2  11   3   151.42   160.16   8.10 o
  -1  11   3   238.32   239.29   9.48 o
   0  11   3     7.74     5.72   4.06 <
   1  11   3    26.05    19.80   3.68 o
   2  11   3    48.77    51.47   4.20 o
   3  11   3     8.33     3.57   4.78 <
 -14   0   4    65.23    53.24   5.31 o
 -12   0   4   952.86   963.21  13.56 o
 -10   0   4   451.68   421.79   9.24 o
  -8   0   4   807.71   790.73  11.53 o
  -6   0   4   410.46   383.07  10.18 o
  -4   0   4  2386.82  2279.57  29.96 o
  -2   0   4 12449.30 12330.90  57.59 o
   0   0   4   205.12   210.19   8.07 o
   2   0   4  1048.23  1075.34  17.46 o
   4   0   4    36.42    19.24   4.53 o
   6   0   4   223.26   217.34  11.42 o
   8   0   4    24.04    40.67   9.18 o
  10   0   4    52.23    39.00   8.24 o
  12   0   4    10.47     6.49   3.65 <
 -14   1   4     0.40     3.68   2.31 <
 -13   1   4     1.66     1.93   2.42 <
 -12   1   4   128.34   117.89   4.42 o
 -11   1   4    34.02    28.30   2.85 o
 -10   1   4     4.74     5.15   2.50 <
  -9   1   4   137.17   146.06   3.92 o
  -8   1   4  1815.73  1786.92  11.14 o
  -7   1   4     0.01     0.94   1.87 <
  -6   1   4  2877.03  2711.29  16.83 o
  -5   1   4    95.51    87.62   6.57 o
  -4   1   4    17.95    14.02   4.06 o
  -3   1   4  1664.38  1781.26  19.24 o
  -2   1   4  2023.12  2059.13  18.25 o
  -1   1   4  1345.00  1456.66  15.66 o
   0   1   4  1752.71  1732.33  14.82 o
   1   1   4    32.53    32.75   3.06 o
   2   1   4  3015.49  2968.89  21.88 o
   3   1   4    23.70    16.76   3.59 o
   4   1   4   655.53   755.33  11.33 o
   5   1   4   378.39   404.57   7.64 o
   6   1   4    30.04    40.40   3.51 o
   7   1   4     1.54     0.39   3.39 <
   8   1   4   309.76   340.34   8.86 o
   9   1   4   485.81   519.75  14.77 o
  10   1   4     6.29     4.29   4.02 <
  11   1   4    30.51    21.15   3.58 o
  12   1   4    15.82    22.19   3.32 o
 -14   2   4     3.91     4.10   2.33 <
 -13   2   4    14.09    13.03   2.87 o
 -12   2   4   100.87    98.88   4.33 o
 -11   2   4     3.08     2.93   3.38 <
 -10   2   4   933.22   950.06  11.02 o
  -9   2   4   381.15   379.51   6.58 o
  -8   2   4  1618.65  1563.13  10.98 o
  -7   2   4   671.94   619.98   6.30 o
  -6   2   4   995.37   934.15   9.90 o
  -5   2   4     0.84     4.04   4.23 <
  -4   2   4   778.56   804.94  15.60 o
  -3   2   4  1817.40  1741.03  21.19 o
  -2   2   4  1890.29  1886.04  18.77 o
  -1   2   4  1873.11  1866.26  17.81 o
   0   2   4  1994.91  2014.92  19.04 o
   1   2   4   210.35   175.51   6.15 o
   2   2   4  1040.25  1114.33  14.27 o
   3   2   4     5.15     4.31   3.92 <
   4   2   4  2340.87  2488.34  18.30 o
   5   2   4     1.18    -0.92   2.07 <
   6   2   4   556.99   570.59   9.70 o
   7   2   4     1.10     7.61   3.82 <
   8   2   4   787.64   808.09  11.94 o
   9   2   4   210.94   195.24   6.91 o
  10   2   4     0.70    -0.70   4.73 <
  11   2   4     8.56    10.46   2.99 o
  12   2   4     5.64     6.39   2.78 <
 -14   3   4     0.59     0.86   3.35 <
 -13   3   4    10.90     7.58   2.53 <
 -12   3   4   154.45   145.34   4.78 o
 -11   3   4   828.92   906.44  11.38 o
 -10   3   4   267.10   268.12   6.90 o
  -9   3   4     3.77     5.60   2.74 <
  -8   3   4     1.77    -1.84   2.32 <
  -7   3   4    30.50    27.80   2.37 o
  -6   3   4  2154.38  2183.11  13.03 o
  -5   3   4   247.53   246.21   5.89 o
  -4   3   4   119.54   101.72   7.47 o
  -3   3   4   818.36   998.00  18.43 o
  -2   3   4   982.44  1140.70  17.57 o
  -1   3   4  1355.28  1534.16  18.53 o
   0   3   4    95.05    90.67   5.40 o
   1   3   4    29.51    25.11   4.35 o
   2   3   4   412.36   455.46  13.28 o
   3   3   4  4802.17  5409.54  31.04 o
   4   3   4   900.57   943.99   9.37 o
   5   3   4   248.45   262.01   5.40 o
   6   3   4    11.31    14.36   2.44 o
   7   3   4   116.35   113.67   5.02 o
   8   3   4    82.81    71.01   5.28 o
   9   3   4   179.11   171.09   7.29 o
  10   3   4   255.15   238.36   7.06 o
  11   3   4    10.74    12.83   3.14 o
 -13   4   4    15.16     6.55   2.54 <
 -12   4   4     1.40     2.56   2.86 <
 -11   4   4   375.39   389.41   7.41 o
 -10   4   4  1765.13  1800.30  14.25 o
  -9   4   4   297.29   305.86   6.24 o
  -8   4   4   380.22   372.38   6.42 o
  -7   4   4    35.01    31.16   2.43 o
  -6   4   4    96.35    99.03   3.35 o
  -5   4   4    39.71    56.42   2.60 o
  -4   4   4  3804.32  4001.77  21.64 o
  -3   4   4  1876.98  1860.66  15.15 o
  -2   4   4  2107.58  2261.42  25.50 o
  -1   4   4   224.15   214.85  12.09 o
   0   4   4     6.46    12.36   6.57 <
   1   4   4  1773.02  1928.86  16.55 o
   2   4   4   514.07   477.92   7.80 o
   3   4   4  1232.40  1229.54   9.32 o
   4   4   4   766.24   699.41   7.99 o
   5   4   4   158.74   167.87   5.14 o
   6   4   4    78.65    88.32   4.57 o
   7   4   4     0.03     0.61   3.71 <
   8   4   4   367.16   386.06   9.62 o
   9   4   4    25.17    22.02   3.85 o
  10   4   4    74.42    96.52   4.95 o
  11   4   4     1.84     2.65   2.82 <
 -13   5   4   528.36   511.61   9.92 o
 -12   5   4    96.34   108.69   4.83 o
 -11   5   4   156.26   146.76   5.69 o
 -10   5   4   173.51   178.74   5.68 o
  -9   5   4     0.50    -0.98   3.26 <
  -8   5   4   440.46   435.65   8.19 o
  -7   5   4     5.64     3.12   2.68 <
  -6   5   4   208.11   227.73   5.01 o
  -5   5   4   373.02   360.49   5.47 o
  -4   5   4   410.13   408.43   5.21 o
  -3   5   4   613.28   647.41   6.36 o
  -2   5   4   946.74   862.72   7.31 o
  -1   5   4     7.41     7.19   1.82 o
   0   5   4   688.53   691.21   7.73 o
   1   5   4   444.20   483.22   6.11 o
   2   5   4   714.57   768.12   7.80 o
   3   5   4   192.21   205.63   5.00 o
   4   5   4    46.18    49.76   2.88 o
   5   5   4    31.73    39.87   3.46 o
   6   5   4     0.30     0.98   3.20 <
   7   5   4    28.45    25.54   3.29 o
   8   5   4   227.11   213.84   6.80 o
   9   5   4   155.07   144.99   5.31 o
  10   5   4   279.58   312.03   8.60 o
  11   5   4    38.31    38.62   3.42 o
 -12   6   4   205.51   209.83   6.24 o
 -11   6   4   116.23   118.40   4.27 o
 -10   6   4    22.67    16.65   2.85 o
  -9   6   4    49.70    49.09   3.66 o
  -8   6   4  1123.39  1129.15  12.72 o
  -7   6   4   491.15   493.04   8.45 o
  -6   6   4     0.36    -0.12   2.65 <
  -5   6   4   282.34   273.96   5.94 o
  -4   6   4   215.14   208.72   5.01 o
  -3   6   4    57.44    59.35   2.65 o
  -2   6   4    87.42   122.22   3.67 o
  -1   6   4   292.86   292.89   5.22 o
   0   6   4    19.52    26.61   2.38 o
   1   6   4    32.60    33.50   2.77 o
   2   6   4   374.05   417.86   6.19 o
   3   6   4   110.69   120.19   4.12 o
   4   6   4   273.78   281.36   6.07 o
   5   6   4   240.97   256.13   6.78 o
   6   6   4     0.00     1.44   3.65 <
   7   6   4   521.96   482.44  10.90 o
   8   6   4     0.39    -0.56   3.50 <
   9   6   4   119.41    99.58   4.79 o
  10   6   4     1.55     0.36   2.58 <
 -11   7   4   142.20   142.34   4.66 o
 -10   7   4   112.86   116.01   4.65 o
  -9   7   4   369.58   359.10   7.93 o
  -8   7   4   105.70   116.35   5.20 o
  -7   7   4    37.25    36.73   3.81 o
  -6   7   4   159.59   181.30   6.37 o
  -5   7   4   116.55   126.29   5.82 o
  -4   7   4   968.00  1011.81  11.76 o
  -3   7   4    50.19    65.85   4.45 o
  -2   7   4    55.13    58.16   3.56 o
  -1   7   4   886.09   908.81   9.32 o
   0   7   4     0.45     2.76   2.47 <
   1   7   4   568.65   587.12   8.43 o
   2   7   4  1010.45  1007.52  11.03 o
   3   7   4   465.94   473.46   8.19 o
   4   7   4   290.76   321.53   6.29 o
   5   7   4    76.17    82.45   4.47 o
   6   7   4    18.71    21.00   3.66 o
   7   7   4    23.56    23.37   3.44 o
   8   7   4    16.92    16.48   2.96 o
   9   7   4     0.96     3.14   2.25 <
 -10   8   4     2.04     0.94   2.46 <
  -9   8   4    35.07    44.17   3.94 o
  -8   8   4     6.50    -2.48   3.47 <
  -7   8   4   340.00   346.33   9.16 o
  -6   8   4   214.60   221.22   7.30 o
  -5   8   4     6.93     0.58   4.19 <
  -4   8   4    18.40    13.75   4.03 o
  -3   8   4     2.10     6.82   4.17 <
  -2   8   4     8.07    16.96   3.82 o
  -1   8   4   406.71   410.27   8.17 o
   0   8   4   516.73   537.72   9.43 o
   1   8   4   980.39   989.47  10.84 o
   2   8   4   614.76   622.76   8.13 o
   3   8   4   367.60   377.00   6.80 o
   4   8   4    19.29    19.04   3.43 o
   5   8   4    56.18    55.15   4.32 o
   6   8   4    92.07    94.34   4.61 o
   7   8   4    44.14    32.53   3.65 o
   8   8   4     0.06     1.23   2.52 <
  -9   9   4   133.50   134.98   6.03 o
  -8   9   4    49.08    56.65   4.53 o
  -7   9   4     0.05     1.46   3.68 <
  -6   9   4     1.79     3.36   3.44 <
  -5   9   4     9.99     2.89   4.32 <
  -4   9   4     0.59    -6.00   4.17 <
  -3   9   4   759.66   754.30  14.15 o
  -2   9   4    23.17    19.99   4.56 o
  -1   9   4   480.52   495.60  12.62 o
   0   9   4   462.85   479.68  10.48 o
   1   9   4   167.90   175.13   6.01 o
   2   9   4    47.20    41.37   3.84 o
   3   9   4   105.86   115.23   4.65 o
   4   9   4   121.14   121.38   4.83 o
   5   9   4   331.90   333.79   7.15 o
   6   9   4    74.58    73.33   3.84 o
   7   9   4    19.03    20.38   2.91 o
  -8  10   4     0.02    -1.94   3.34 <
  -7  10   4    78.61    89.79   5.94 o
  -6  10   4    44.78    46.97   4.21 o
  -5  10   4    83.37    84.53   5.34 o
  -4  10   4   399.02   409.79   9.10 o
  -3  10   4   202.17   216.18   7.69 o
  -2  10   4     0.49    -2.27   4.26 <
  -1  10   4   256.40   266.97   9.72 o
   0  10   4   176.61   169.03   8.11 o
   1  10   4   468.53   455.99   9.78 o
   2  10   4    77.45    70.61   4.03 o
   3  10   4    19.32    15.25   3.10 o
   4  10   4    40.39    32.07   3.22 o
   5  10   4     8.39    -3.27   3.04 <
  -5  11   4   516.28   547.05  14.03 o
  -4  11   4     3.67    -1.01   2.90 <
  -3  11   4     0.82     0.17   2.89 <
  -2  11   4   133.19   117.65   5.56 o
  -1  11   4     4.38     4.72   3.04 <
   0  11   4    25.62    21.83   4.01 o
   1  11   4    10.64     8.87   3.57 <
   2  11   4    58.88    66.80   5.40 o
   3  11   4    10.23    15.59   7.08 <
 -13   0   5    48.92    41.52   4.38 o
 -11   0   5     1.36    -0.32   3.48 <
  -9   0   5  3394.67  3350.71  21.27 o
  -7   0   5     4.78     8.01   2.59 o
  -5   0   5   134.65   115.21   9.03 o
  -3   0   5   429.29   368.22  12.59 o
  -1   0   5  1325.69  1354.62  22.72 o
   1   0   5     0.49     3.37   3.84 <
   3   0   5   864.18   971.99  22.23 o
   5   0   5   545.50   512.26  16.14 o
   7   0   5     3.23    -3.06   6.87 <
   9   0   5   377.71   398.58  17.51 o
  11   0   5     0.50     9.70   5.64 <
 -14   1   5    31.66    41.69   3.12 o
 -13   1   5   175.68   170.95   5.92 o
 -12   1   5    76.27    72.52   3.65 o
 -11   1   5    34.45    26.40   2.78 o
 -10   1   5   192.10   183.98   4.63 o
  -9   1   5     0.35     2.01   2.08 <
  -8   1   5   159.97   158.58   3.68 o
  -7   1   5   228.62   232.22   4.20 o
  -6   1   5   436.66   398.55   6.80 o
  -5   1   5   681.05   639.82  14.47 o
  -4   1   5   698.29   718.53  14.20 o
  -3   1   5  4180.65  3997.21  29.98 o
  -2   1   5  7135.40  7153.50  35.47 o
  -1   1   5  1551.43  1637.40  16.33 o
   0   1   5   175.05   174.30   5.72 o
   1   1   5     9.98    19.74   3.29 o
   2   1   5   366.07   429.30   9.26 o
   3   1   5   528.15   512.73   9.94 o
   4   1   5    38.52    39.75   3.98 o
   5   1   5    51.25    52.56   4.72 o
   6   1   5    74.90    80.28   6.82 o
   7   1   5     7.23    -2.66   5.06 <
   8   1   5   891.80   908.90  22.20 o
   9   1   5     9.48    11.92   6.01 <
  10   1   5     0.95     1.27   3.68 <
  11   1   5     0.33     0.13   3.68 <
 -14   2   5    22.86    30.38   3.37 o
 -13   2   5    38.22    34.53   3.15 o
 -12   2   5    54.97    53.85   3.78 o
 -11   2   5   297.40   298.73   6.69 o
 -10   2   5     0.28     4.26   2.99 <
  -9   2   5   513.11   484.08   7.23 o
  -8   2   5  1894.69  1787.07  11.30 o
  -7   2   5   431.73   377.57   5.09 o
  -6   2   5  1334.28  1273.26   9.89 o
  -5   2   5   538.18   484.92  11.61 o
  -4   2   5   945.41   928.10  17.59 o
  -3   2   5  4216.69  4173.44  29.03 o
  -2   2   5   128.18   128.91   6.00 o
  -1   2   5    80.06   100.08   5.58 o
   0   2   5   581.10   637.28  11.96 o
   1   2   5    49.73    47.55   4.07 o
   2   2   5   600.05   581.43  12.06 o
   3   2   5   475.83   567.91  11.95 o
   4   2   5  1114.09  1158.31  12.77 o
   5   2   5     8.03     6.11   2.46 <
   6   2   5    25.61    23.27   3.47 o
   7   2   5    54.04    86.13   8.87 o
   8   2   5    33.13    33.97   5.82 o
   9   2   5   195.15   218.71   8.86 o
  10   2   5     5.91    -2.19   4.32 <
  11   2   5     1.77    -1.24   2.46 <
 -14   3   5     6.34     4.46   2.93 <
 -13   3   5   265.11   279.87   7.73 o
 -12   3   5    39.61    40.57   3.45 o
 -11   3   5   783.98   836.78  10.18 o
 -10   3   5     1.92     2.12   2.72 <
  -9   3   5    71.47    63.34   3.12 o
  -8   3   5   261.73   215.30   4.44 o
  -7   3   5   348.25   344.30   5.28 o
  -6   3   5    75.86    80.09   3.02 o
  -5   3   5     2.07    -0.49   2.79 <
  -4   3   5   118.65   100.95   5.50 o
  -3   3   5   115.17   115.30   7.50 o
  -2   3   5  2630.90  2624.81  27.70 o
  -1   3   5  4160.80  4469.14  39.73 o
   0   3   5     1.66     4.73   4.07 <
   1   3   5   525.87   598.60  14.04 o
   2   3   5    18.68    33.55   3.47 o
   3   3   5   377.99   380.66   5.65 o
   4   3   5    90.13    78.87   3.22 o
   5   3   5    84.88    75.84   3.91 o
   6   3   5    50.36    51.84   4.22 o
   7   3   5   304.68   296.03   9.33 o
   8   3   5   454.34   454.20  13.60 o
   9   3   5    29.29    18.13   4.37 o
  10   3   5     5.03     4.07   3.59 <
  11   3   5     3.89     0.67   2.35 <
 -13   4   5    79.78    87.10   4.58 o
 -12   4   5    39.20    37.21   3.80 o
 -11   4   5    52.31    46.86   3.72 o
 -10   4   5   726.66   701.70   9.07 o
  -9   4   5   574.97   570.10   7.70 o
  -8   4   5    18.01    11.39   2.32 o
  -7   4   5   201.29   179.81   4.70 o
  -6   4   5   820.07   842.99   8.68 o
  -5   4   5    74.06    84.15   2.74 o
  -4   4   5  1246.51  1321.71   9.45 o
  -3   4   5   998.44   958.77   9.18 o
  -2   4   5  1327.07  1367.30  11.66 o
  -1   4   5   651.87   646.12   8.12 o
   0   4   5   288.36   328.92   6.07 o
   1   4   5   213.71   223.57   5.65 o
   2   4   5    29.85    27.97   2.18 o
   3   4   5   214.35   237.25   4.57 o
   4   4   5   239.06   229.90   5.02 o
   5   4   5   721.89   686.05  11.44 o
   6   4   5     2.79     1.76   3.22 <
   7   4   5    75.89    73.44   5.49 o
   8   4   5     5.18     1.44   3.22 <
   9   4   5   126.51   154.76   6.61 o
  10   4   5   114.86    95.27   4.81 o
  11   4   5     7.29    13.90   2.76 o
 -13   5   5  1045.45  1128.11  14.49 o
 -12   5   5    82.43    89.20   4.52 o
 -11   5   5   135.32   137.31   5.00 o
 -10   5   5   134.20   138.82   4.99 o
  -9   5   5   297.65   272.76   6.41 o
  -8   5   5   798.93   775.71   9.78 o
  -7   5   5    13.09    12.80   2.71 o
  -6   5   5    90.00    89.19   3.44 o
  -5   5   5   101.12    91.45   3.06 o
  -4   5   5   284.73   303.15   4.83 o
  -3   5   5    11.88    10.89   2.05 o
  -2   5   5  1121.78  1137.36   9.87 o
  -1   5   5   152.04   168.64   3.97 o
   0   5   5   409.75   388.56   5.58 o
   1   5   5   197.34   218.53   4.60 o
   2   5   5   189.65   197.16   4.45 o
   3   5   5   411.57   391.06   6.33 o
   4   5   5    10.85    10.79   2.57 o
   5   5   5   325.85   342.78   7.37 o
   6   5   5    15.38    12.55   3.64 o
   7   5   5   157.94   149.21   6.05 o
   8   5   5   331.24   345.65   9.09 o
   9   5   5   107.12    94.34   5.72 o
  10   5   5     2.24     4.43   2.87 <
 -12   6   5   278.31   271.36   7.92 o
 -11   6   5     0.62    -2.37   3.04 <
 -10   6   5    15.32    20.07   3.02 o
  -9   6   5    14.55    12.75   3.04 o
  -8   6   5    15.00    15.94   3.08 o
  -7   6   5     1.52     2.23   2.99 <
  -6   6   5     0.33     2.87   2.50 <
  -5   6   5   194.76   199.96   4.91 o
  -4   6   5   183.13   163.95   4.58 o
  -3   6   5   251.02   207.42   4.70 o
  -2   6   5   305.29   307.64   5.96 o
  -1   6   5   601.17   606.24   7.57 o
   0   6   5     0.18    -0.47   2.29 <
   1   6   5     0.77    -1.92   2.55 <
   2   6   5   960.34   930.83  10.62 o
   3   6   5   119.88   115.60   4.32 o
   4   6   5    11.41    10.07   3.20 o
   5   6   5    14.81    14.33   3.39 o
   6   6   5   621.62   601.48  10.98 o
   7   6   5   345.88   306.25   8.54 o
   8   6   5     2.35    -0.11   3.13 <
   9   6   5   273.40   296.79   7.58 o
  10   6   5     5.52     8.23   4.13 <
 -11   7   5    44.32    49.42   3.32 o
 -10   7   5     1.33     1.70   2.76 <
  -9   7   5    43.58    48.12   3.82 o
  -8   7   5    13.41    21.14   3.48 o
  -7   7   5   628.86   629.43  11.11 o
  -6   7   5   114.15    97.23   5.42 o
  -5   7   5     1.88     2.39   3.48 <
  -4   7   5   835.97   842.80  11.83 o
  -3   7   5    15.99    16.46   2.87 o
  -2   7   5   137.10   127.44   4.84 o
  -1   7   5     0.17     0.37   2.59 <
   0   7   5   245.48   249.78   6.14 o
   1   7   5   472.61   437.70   7.29 o
   2   7   5   279.77   289.18   6.41 o
   3   7   5     5.89     6.55   3.13 <
   4   7   5    52.88    52.17   4.07 o
   5   7   5     4.45     3.45   3.35 <
   6   7   5   596.03   603.10  11.64 o
   7   7   5    77.40    67.89   4.52 o
   8   7   5    37.72    36.44   3.43 o
   9   7   5    19.56    23.82   2.76 o
 -10   8   5   127.67   138.86   5.56 o
  -9   8   5     0.28    -3.70   3.37 <
  -8   8   5     0.31    -1.36   3.39 <
  -7   8   5    22.42    14.80   3.93 o
  -6   8   5   164.25   168.90   7.12 o
  -5   8   5     0.04     1.08   4.08 <
  -4   8   5     1.15     0.14   3.44 <
  -3   8   5   176.06   196.07   7.92 o
  -2   8   5     7.30     5.42   3.76 <
  -1   8   5    19.58    18.85   3.86 o
   0   8   5    49.80    52.95   4.71 o
   1   8   5    73.33    74.68   4.23 o
   2   8   5   216.38   219.27   5.62 o
   3   8   5   221.84   219.87   5.54 o
   4   8   5   300.91   337.64   7.87 o
   5   8   5    24.15    25.52   4.14 o
   6   8   5   285.25   270.22   7.57 o
   7   8   5     0.17    -0.81   2.82 <
   8   8   5   207.06   214.58   7.20 o
  -9   9   5    43.14    42.16   3.59 o
  -8   9   5    10.03    10.04   3.30 o
  -7   9   5   157.90   166.45   6.96 o
  -6   9   5    55.24    46.44   5.06 o
  -5   9   5    48.55    35.23   4.53 o
  -4   9   5    90.19    89.30   5.44 o
  -3   9   5   350.95   331.81   9.81 o
  -2   9   5    60.39    70.39   6.46 o
  -1   9   5   155.49   186.39   9.83 o
   0   9   5     9.95    13.76   4.02 o
   1   9   5   155.34   168.06   6.38 o
   2   9   5   132.90   131.85   5.40 o
   3   9   5    32.86    45.58   3.77 o
   4   9   5     3.76     2.45   2.89 <
   5   9   5    94.34    94.18   4.44 o
   6   9   5    35.14    32.63   3.51 o
   7   9   5     0.12    13.97   6.27 <
  -7  10   5    47.43    52.75   4.42 o
  -6  10   5    10.77    13.84   3.30 o
  -5  10   5   356.16   364.10   9.45 o
  -4  10   5   554.68   550.15  10.32 o
  -3  10   5   426.38   445.14  10.47 o
  -2  10   5    10.03     4.98   4.38 <
  -1  10   5   321.14   321.07   9.47 o
   0  10   5   255.09   274.64   8.79 o
   1  10   5   105.07   103.63   5.86 o
   2  10   5    38.71    36.87   3.59 o
   3  10   5     0.08    -0.70   3.03 <
   4  10   5    38.04    37.48   3.47 o
   5  10   5   178.75   177.53   9.17 o
  -5  11   5     3.58    -1.61   4.41 <
  -4  11   5   172.46   164.83   7.05 o
  -3  11   5   676.96   655.59  11.07 o
  -2  11   5    47.74    40.63   3.81 o
  -1  11   5     9.49     8.64   2.96 <
   0  11   5    21.21    20.83   3.36 o
   1  11   5    31.58    36.46   4.12 o
   2  11   5    21.35    24.36   4.86 o
 -14   0   6   120.56   107.39   8.35 o
 -12   0   6   184.10   200.96   7.80 o
 -10   0   6    13.04     6.08   3.18 <
  -8   0   6  1384.20  1399.07  13.77 o
  -6   0   6    36.04    35.61   4.36 o
  -4   0   6   420.28   398.24  18.81 o
  -2   0   6  3194.31  3302.10  57.64 o
   0   0   6   160.17   175.65   8.46 o
   2   0   6    13.05     3.70   5.06 <
   4   0   6    48.34    50.26   4.97 o
   6   0   6   913.97   908.04  24.21 o
   8   0   6  4674.91  4927.09  61.66 o
  10   0   6     0.81    -2.83   5.84 <
 -14   1   6    59.31    56.17   3.88 o
 -13   1   6    54.86    56.81   3.70 o
 -12   1   6   919.30   919.98  10.90 o
 -11   1   6   379.80   397.52   7.25 o
 -10   1   6     1.68    -0.71   2.33 <
  -9   1   6    19.78    24.35   2.58 o
  -8   1   6   128.17   120.29   3.65 o
  -7   1   6    81.91    56.64   2.43 o
  -6   1   6   281.45   269.31   4.71 o
  -5   1   6   404.89   394.98   9.01 o
  -4   1   6     0.03     3.46   4.15 <
  -3   1   6   550.91   520.72  10.48 o
  -2   1   6     0.11    -0.61   3.34 <
  -1   1   6  2825.62  2907.82  23.76 o
   0   1   6    80.42    62.78   4.40 o
   1   1   6   409.16   489.68  10.08 o
   2   1   6   585.73   554.06  10.89 o
   3   1   6   122.77   126.34   6.27 o
   4   1   6   107.04    97.82   4.97 o
   5   1   6    23.06    25.50   4.11 o
   6   1   6    28.21    32.26   5.58 o
   7   1   6   227.94   218.11   9.94 o
   8   1   6    54.33    59.52   8.21 o
   9   1   6    10.93     7.48   5.69 <
  10   1   6     6.45     7.57   5.06 <
  11   1   6     4.41     2.88   3.29 <
 -14   2   6     4.38     6.70   3.17 <
 -13   2   6    36.78    37.49   3.95 o
 -12   2   6     1.77     2.50   2.71 <
 -11   2   6    82.86    83.62   4.34 o
 -10   2   6     1.94     3.39   2.68 <
  -9   2   6    32.61    33.72   2.88 o
  -8   2   6   266.54   239.08   5.12 o
  -7   2   6    46.75    39.65   2.52 o
  -6   2   6    23.06    22.78   2.13 o
  -5   2   6   556.25   566.33   7.88 o
  -4   2   6     0.40     3.76   4.57 <
  -3   2   6  7067.78  7072.80  43.53 o
  -2   2   6   516.56   575.58  11.93 o
  -1   2   6   739.75   813.21  13.57 o
   0   2   6   657.29   706.59  11.89 o
   1   2   6   258.49   277.26   8.88 o
   2   2   6  2493.65  2804.37  20.59 o
   3   2   6    13.04     9.01   2.57 o
   4   2   6   163.41   164.77   5.57 o
   5   2   6     0.74     5.73   3.82 <
   6   2   6   779.12   738.70  18.30 o
   7   2   6   137.01   147.69  11.03 o
   8   2   6   373.26   413.74  15.71 o
   9   2   6   154.42   185.25   9.60 o
  10   2   6    16.30     9.72   4.86 <
  11   2   6   101.69   118.18   5.94 o
 -14   3   6     5.29     4.25   2.98 <
 -13   3   6   254.67   278.27   7.97 o
 -12   3   6     9.68     7.77   3.47 <
 -11   3   6    34.64    33.00   3.71 o
 -10   3   6   110.83   109.45   4.57 o
  -9   3   6   330.31   318.74   5.84 o
  -8   3   6    62.93    64.90   2.87 o
  -7   3   6   188.25   168.58   3.58 o
  -6   3   6   255.39   252.72   4.12 o
  -5   3   6     0.07     1.44   2.05 <
  -4   3   6   748.25   723.12  10.17 o
  -3   3   6    21.24    10.63   3.15 o
  -2   3   6   327.31   395.17  14.49 o
  -1   3   6  1050.31  1038.79  18.02 o
   0   3   6   230.46   215.62   7.43 o
   1   3   6   701.77   697.65  10.15 o
   2   3   6   661.54   597.53   7.91 o
   3   3   6  1388.09  1434.40  11.72 o
   4   3   6    35.71    33.91   3.57 o
   5   3   6   397.52   390.14   9.33 o
   6   3   6     0.00     1.12   3.92 <
   7   3   6   105.24    88.54   6.93 o
   8   3   6   554.60   576.94  15.07 o
   9   3   6    94.70    78.97   5.66 o
  10   3   6     1.94    -1.11   3.10 <
  11   3   6     1.01    -8.19   4.21 <
 -13   4   6     0.09     1.52   3.01 <
 -12   4   6     1.38     0.57   3.09 <
 -11   4   6    26.87    28.98   3.79 o
 -10   4   6  1146.77  1201.25  11.53 o
  -9   4   6   229.90   225.25   5.44 o
  -8   4   6   137.85   118.70   4.06 o
  -7   4   6    69.73    62.69   3.28 o
  -6   4   6    60.01    56.38   2.97 o
  -5   4   6   411.33   412.53   5.05 o
  -4   4   6    45.73    35.19   2.22 o
  -3   4   6   546.89   582.87   7.13 o
  -2   4   6  1047.80  1034.12   8.69 o
  -1   4   6   100.51   134.96   3.73 o
   0   4   6  2320.75  2387.92  14.41 o
   1   4   6   833.14   917.42   9.33 o
   2   4   6    66.93    71.95   3.28 o
   3   4   6   310.35   310.64   6.21 o
   4   4   6    58.97    52.16   3.65 o
   5   4   6  1043.90  1000.94  14.79 o
   6   4   6   186.15   177.11   6.58 o
   7   4   6   446.44   426.59  12.88 o
   8   4   6     0.14    -2.70   3.71 <
   9   4   6     1.82     1.21   3.52 <
  10   4   6   190.61   199.29   7.44 o
 -13   5   6    53.46    40.79   4.12 o
 -12   5   6    24.88    25.09   3.37 o
 -11   5   6     3.26     2.63   2.86 <
 -10   5   6   228.68   238.90   5.97 o
  -9   5   6   530.37   527.77   9.01 o
  -8   5   6     5.08     2.35   2.85 <
  -7   5   6   351.16   318.99   6.36 o
  -6   5   6    27.44    19.38   2.67 o
  -5   5   6     0.31     3.25   1.86 <
  -4   5   6    83.90    86.01   3.14 o
  -3   5   6  1831.34  1984.00  15.43 o
  -2   5   6   504.55   522.81   7.26 o
  -1   5   6     8.48     7.13   2.11 o
   0   5   6     0.51     0.53   1.95 <
   1   5   6   219.18   201.69   4.75 o
   2   5   6     0.03     2.02   2.32 <
   3   5   6    91.03    83.06   3.42 o
   4   5   6   261.62   263.30   6.75 o
   5   5   6    24.15    24.79   4.67 o
   6   5   6    18.22    13.63   4.52 o
   7   5   6    75.28    73.99   5.84 o
   8   5   6   218.71   189.21   8.52 o
   9   5   6    80.60    68.19   5.53 o
  10   5   6    23.47    17.15   4.64 o
 -12   6   6     0.07     1.63   2.90 <
 -11   6   6   142.70   144.35   5.13 o
 -10   6   6   163.47   152.81   5.83 o
  -9   6   6    10.91    14.76   3.62 o
  -8   6   6    23.29    23.30   3.61 o
  -7   6   6   113.30   109.03   4.67 o
  -6   6   6     8.48     4.29   2.90 <
  -5   6   6   177.33   182.46   4.70 o
  -4   6   6    33.69    33.17   2.94 o
  -3   6   6   269.27   248.90   5.24 o
  -2   6   6   275.21   261.43   5.97 o
  -1   6   6   221.82   222.25   4.86 o
   0   6   6   108.65   108.06   3.87 o
   1   6   6   875.29   835.53   9.96 o
   2   6   6     0.53    -0.37   2.98 <
   3   6   6     0.43    -2.52   2.71 <
   4   6   6    83.72    81.56   4.82 o
   5   6   6    19.41    17.98   3.90 o
   6   6   6     2.37    -0.81   3.90 <
   7   6   6    22.07    14.55   4.09 o
   8   6   6     2.10     4.62   3.19 <
   9   6   6    12.87    10.73   2.79 o
 -11   7   6     4.87     3.15   2.37 <
 -10   7   6     0.31    -2.67   2.76 <
  -9   7   6     0.06    -1.98   3.09 <
  -8   7   6   102.78    99.70   5.86 o
  -7   7   6    90.50    97.67   6.57 o
  -6   7   6   135.41   119.39   5.97 o
  -5   7   6   238.26   236.87   6.47 o
  -4   7   6    13.33    21.09   2.93 o
  -3   7   6  1094.45  1122.07  11.40 o
  -2   7   6   102.76   108.72   4.80 o
  -1   7   6   212.24   224.08   5.91 o
   0   7   6    19.17    17.02   3.34 o
   1   7   6   300.41   295.04   6.70 o
   2   7   6     3.46     1.95   3.40 <
   3   7   6   228.06   229.62   7.22 o
   4   7   6   262.42   265.47   7.13 o
   5   7   6   215.34   226.80   6.89 o
   6   7   6     0.38    -0.58   3.34 <
   7   7   6     1.94     1.37   3.12 <
   8   7   6   193.00   201.70   5.67 o
 -10   8   6    12.31    15.22   3.05 o
  -9   8   6    85.41    97.10   5.53 o
  -8   8   6   118.44   123.17   6.57 o
  -7   8   6    95.21   109.78   5.97 o
  -6   8   6     7.82     5.03   3.93 <
  -5   8   6    41.07    32.52   3.99 o
  -4   8   6     5.76     2.07   3.48 <
  -3   8   6   154.43   154.34   6.25 o
  -2   8   6   114.76   117.71   4.56 o
  -1   8   6     2.30     2.43   3.32 <
   0   8   6   137.08   142.56   6.05 o
   1   8   6  1254.26  1315.23  14.17 o
   2   8   6    18.33    13.77   3.45 o
   3   8   6   471.38   488.09   8.25 o
   4   8   6   413.14   438.60   9.04 o
   5   8   6   181.97   184.88   7.89 o
   6   8   6   585.71   572.73  10.81 o
   7   8   6   110.90   120.30   4.61 o
  -9   9   6    24.72    26.22   3.53 o
  -8   9   6     4.55     4.96   3.35 <
  -7   9   6    11.63    11.14   4.08 <
  -6   9   6    62.52    54.89   5.08 o
  -5   9   6   170.52   174.45   7.16 o
  -4   9   6     1.20    -1.27   3.46 <
  -3   9   6   238.55   245.62   7.35 o
  -2   9   6    10.10    10.96   4.34 <
  -1   9   6    41.36    47.15   6.05 o
   0   9   6     1.81     4.24   3.36 <
   1   9   6   245.21   243.14   6.56 o
   2   9   6     2.34     2.02   3.18 <
   3   9   6     0.62     0.44   3.46 <
   4   9   6    14.72    17.32   3.21 o
   5   9   6   123.44   132.26   5.47 o
   6   9   6   131.37   132.20   4.88 o
  -7  10   6    33.26    19.61   3.35 o
  -6  10   6    89.70    90.56   4.98 o
  -5  10   6     0.02     3.21   3.01 <
  -4  10   6    94.94   107.08   5.05 o
  -3  10   6   146.75   137.58   6.22 o
  -2  10   6    18.00    20.26   3.75 o
  -1  10   6    31.45    23.97   4.20 o
   0  10   6     5.95     9.63   3.90 <
   1  10   6    90.47    82.92   5.84 o
   2  10   6    19.81    21.46   3.51 o
   3  10   6   109.34   108.96   5.00 o
   4  10   6   203.21   205.77   7.08 o
  -4  11   6    16.03    15.96   4.07 o
  -3  11   6     7.93     7.74   2.70 <
  -2  11   6   166.81   160.68   5.88 o
  -1  11   6    63.92    63.52   4.21 o
   0  11   6   138.33   149.62   5.60 o
   1  11   6    31.44    39.23   5.10 o
 -13   0   7   778.91   789.22  14.97 o
 -11   0   7    79.03    73.83   5.53 o
  -9   0   7   170.21   153.20   6.63 o
  -7   0   7   202.44   188.07   6.77 o
  -5   0   7   114.92   115.07   6.49 o
  -3   0   7   478.02   595.45  21.78 o
  -1   0   7  3595.49  3882.01  41.68 o
   1   0   7  2036.77  2300.02  31.07 o
   3   0   7    84.37    61.93   6.43 o
   5   0   7    21.05    29.80   6.44 o
   7   0   7   201.36   172.35  13.21 o
   9   0   7    75.61   175.38  14.75 o
 -14   1   7   136.04   137.06   5.88 o
 -13   1   7     0.00     0.79   2.74 <
 -12   1   7     0.89     2.71   2.67 <
 -11   1   7   742.26   720.20   9.83 o
 -10   1   7   123.71   124.30   4.64 o
  -9   1   7   347.29   300.92   6.30 o
  -8   1   7   303.27   304.03   5.82 o
  -7   1   7     1.88     4.76   2.13 <
  -6   1   7    18.76    17.18   2.49 o
  -5   1   7   901.66   807.69   9.21 o
  -4   1   7   469.84   441.05   7.82 o
  -3   1   7   136.83   146.11   7.51 o
  -2   1   7     9.58    22.37   4.72 o
  -1   1   7  1296.63  1323.21  17.87 o
   0   1   7  1968.77  2201.75  19.60 o
   1   1   7    28.35    26.98   4.41 o
   2   1   7   390.08   407.53   8.18 o
   3   1   7   741.97   801.71  10.83 o
   4   1   7   499.46   501.96  10.28 o
   5   1   7     5.87     2.51   3.82 <
   6   1   7   264.18   260.56  12.03 o
   7   1   7   200.94   193.00  11.73 o
   8   1   7    26.41    30.49   7.18 o
   9   1   7   216.65   220.01  15.08 o
  10   1   7    39.27    47.60   8.23 o
 -14   2   7    69.14    70.17   4.40 o
 -13   2   7   221.40   217.42   8.05 o
 -12   2   7     8.85    11.55   3.93 <
 -11   2   7    56.79    67.80   4.07 o
 -10   2   7   243.11   244.03   6.42 o
  -9   2   7     0.21     0.34   2.50 <
  -8   2   7    11.07    12.31   2.38 o
  -7   2   7     2.56     1.16   2.54 <
  -6   2   7   324.29   259.01   5.70 o
  -5   2   7    73.62    79.35   3.46 o
  -4   2   7  3469.73  3129.38  19.20 o
  -3   2   7   898.15   898.69  13.10 o
  -2   2   7    48.05    72.71   6.09 o
  -1   2   7   264.43   243.91   7.88 o
   0   2   7   956.27  1077.00  16.18 o
   1   2   7  1188.49  1271.70  16.31 o
   2   2   7   166.71   168.38   5.81 o
   3   2   7    51.05    68.94   4.41 o
   4   2   7   135.07   145.34   5.52 o
   5   2   7    65.97    57.95   5.23 o
   6   2   7     6.83    13.19   5.30 <
   7   2   7   157.75   130.66   9.51 o
   8   2   7     3.10     2.56   4.76 <
   9   2   7    14.36    12.76   5.28 <
  10   2   7     0.14    -2.07   3.30 <
 -14   3   7    72.67    71.87   4.67 o
 -13   3   7    30.03    27.25   4.06 o
 -12   3   7     8.06     4.73   3.28 <
 -11   3   7    60.58    60.91   4.54 o
 -10   3   7   252.98   268.96   7.00 o
  -9   3   7   209.64   198.38   5.66 o
  -8   3   7   650.96   658.17   8.96 o
  -7   3   7   226.50   205.57   4.61 o
  -6   3   7    12.02    12.26   2.22 o
  -5   3   7  1200.15  1149.45   9.16 o
  -4   3   7   337.97   319.97   4.85 o
  -3   3   7  1998.68  1947.10  12.35 o
  -2   3   7  1818.92  1877.52  12.19 o
  -1   3   7   302.69   302.51   5.69 o
   0   3   7  1635.05  1679.36  16.48 o
   1   3   7    10.20    13.09   2.49 o
   2   3   7  2559.93  2646.25  18.55 o
   3   3   7     0.20     2.48   3.14 <
   4   3   7    40.63    38.88   4.31 o
   5   3   7     2.62    -5.67   4.60 <
   6   3   7     2.20     8.82   5.37 <
   7   3   7   800.90   808.51  17.09 o
   8   3   7   498.18   460.05  14.59 o
   9   3   7     4.24     2.63   3.86 <
  10   3   7    22.12    23.59   5.56 o
 -13   4   7    41.42    40.13   4.65 o
 -12   4   7     0.60    -1.60   3.14 <
 -11   4   7    92.99    87.63   5.33 o
 -10   4   7   115.76   116.73   4.83 o
  -9   4   7    12.03    11.47   3.15 o
  -8   4   7     1.36    -1.97   2.85 <
  -7   4   7    75.45    75.36   3.88 o
  -6   4   7    15.09    15.95   2.30 o
  -5   4   7    65.93    79.56   2.96 o
  -4   4   7    45.06    41.34   2.31 o
  -3   4   7   219.81   209.20   4.72 o
  -2   4   7   345.21   351.29   5.96 o
  -1   4   7   614.05   626.23   7.62 o
   0   4   7    33.55    41.14   2.90 o
   1   4   7   276.63   267.58   6.09 o
   2   4   7   227.92   216.41   4.97 o
   3   4   7   797.27   853.01  11.26 o
   4   4   7   171.60   176.30   7.32 o
   5   4   7    28.61    19.49   4.48 o
   6   4   7   730.74   695.89  15.70 o
   7   4   7    98.18    92.99  10.16 o
   8   4   7     0.10     1.46   5.91 <
   9   4   7   121.68   127.00   6.81 o
  10   4   7   115.86   113.72  12.64 o
 -13   5   7     2.51     3.84   3.15 <
 -12   5   7    14.97    14.04   3.54 o
 -11   5   7     1.43     2.60   3.26 <
 -10   5   7    33.92    39.17   4.04 o
  -9   5   7    62.55    52.17   3.88 o
  -8   5   7   261.08   263.84   6.59 o
  -7   5   7     1.80     2.24   2.72 <
  -6   5   7   117.86   111.39   4.35 o
  -5   5   7    10.20    12.08   2.08 o
  -4   5   7   147.11   140.63   4.07 o
  -3   5   7   102.73   101.27   3.78 o
  -2   5   7   758.51   739.62   8.60 o
  -1   5   7     0.04     1.80   2.08 <
   0   5   7    17.20    27.37   2.56 o
   1   5   7   305.35   307.22   6.04 o
   2   5   7    29.89    30.73   3.08 o
   3   5   7   221.61   206.30   5.93 o
   4   5   7   123.80   117.96   6.89 o
   5   5   7    32.86    26.84   4.74 o
   6   5   7   123.39   116.82   7.68 o
   7   5   7   169.48   186.45   8.89 o
   8   5   7   403.19   395.93   9.87 o
   9   5   7    83.67    76.26   4.53 o
 -12   6   7     6.33     4.68   2.94 <
 -11   6   7   272.61   259.23   6.90 o
 -10   6   7   106.68   101.42   4.84 o
  -9   6   7     8.05     4.77   3.09 <
  -8   6   7    63.85    53.13   4.00 o
  -7   6   7   213.55   206.72   6.54 o
  -6   6   7   130.99   121.44   5.30 o
  -5   6   7     9.92    17.06   2.91 o
  -4   6   7     6.59     4.52   2.49 <
  -3   6   7    72.74    76.55   3.62 o
  -2   6   7    14.69    15.69   2.82 o
  -1   6   7    10.32    11.37   2.56 o
   0   6   7   170.04   174.14   5.44 o
   1   6   7  2242.12  2253.10  17.66 o
   2   6   7   281.79   266.97   6.86 o
   3   6   7     9.90     7.67   3.81 <
   4   6   7     9.78     6.10   3.90 <
   5   6   7   107.06    84.82   5.91 o
   6   6   7   532.26   498.84  11.11 o
   7   6   7    26.45    18.12   3.98 o
   8   6   7    85.92    93.27   4.36 o
 -11   7   7     9.62     6.57   2.61 <
 -10   7   7    52.61    41.32   3.69 o
  -9   7   7     8.89     7.56   3.39 <
  -8   7   7   175.05   184.83   7.83 o
  -7   7   7   171.31   157.69   5.95 o
  -6   7   7   294.01   294.63   7.77 o
  -5   7   7    37.25    38.94   3.53 o
  -4   7   7   362.22   347.43   6.92 o
  -3   7   7    19.48    16.06   2.68 o
  -2   7   7     3.33    -2.69   3.01 <
  -1   7   7   440.43   431.73   8.12 o
   0   7   7   168.44   175.57   6.08 o
   1   7   7   377.29   361.11   7.53 o
   2   7   7    82.37    79.11   4.52 o
   3   7   7    45.08    45.72   4.78 o
   4   7   7   217.96   208.71   7.33 o
   5   7   7   131.57   139.01   6.70 o
   6   7   7    25.21    17.94   3.80 o
   7   7   7    97.80    99.77   5.10 o
   8   7   7    14.85    15.24   3.70 o
 -10   8   7   301.50   380.31   9.19 o
  -9   8   7   464.50   416.30   9.73 o
  -8   8   7    43.63    33.28   4.45 o
  -7   8   7   223.99   213.02   7.47 o
  -6   8   7    19.72    15.74   4.14 o
  -5   8   7   183.99   178.49   6.39 o
  -4   8   7    14.40    11.99   3.51 o
  -3   8   7   370.62   401.32   7.85 o
  -2   8   7   137.68   129.38   4.83 o
  -1   8   7   287.62   293.24   7.65 o
   0   8   7   493.39   519.58   9.45 o
   1   8   7   398.62   404.60   8.96 o
   2   8   7   301.88   310.81   7.60 o
   3   8   7     0.13    -0.61   3.05 <
   4   8   7    32.66    28.78   3.86 o
   5   8   7     5.04    10.44   3.61 <
   6   8   7    12.69    14.78   3.06 o
   7   8   7   264.91   285.36  11.37 o
  -9   9   7     4.01     3.93   3.04 <
  -8   9   7    54.41    51.86   4.64 o
  -7   9   7    57.64    68.06   5.64 o
  -6   9   7   503.88   515.25  11.44 o
  -5   9   7     0.87     0.09   3.52 <
  -4   9   7   252.27   228.48   6.83 o
  -3   9   7    20.14    22.84   3.68 o
  -2   9   7     3.51     7.84   3.64 <
  -1   9   7   474.15   467.14   8.96 o
   0   9   7   418.63   408.66   8.11 o
   1   9   7     0.04     2.02   3.19 <
   2   9   7   156.92   169.21   5.84 o
   3   9   7    72.38    74.21   4.79 o
   4   9   7   123.32   121.54   5.89 o
   5   9   7   264.81   247.42   6.60 o
  -7  10   7    35.20    31.07   3.99 o
  -6  10   7     4.31     3.40   2.68 <
  -5  10   7   199.02   205.26   6.35 o
  -4  10   7     2.04    -2.23   2.76 <
  -3  10   7    59.42    48.90   4.85 o
  -2  10   7    59.20    48.51   4.10 o
  -1  10   7    45.04    55.25   4.71 o
   0  10   7     9.50    12.56   3.58 o
   1  10   7    27.30    27.10   3.93 o
   2  10   7   264.96   255.61   6.66 o
   3  10   7     2.53     3.68   3.34 <
  -3  11   7     1.61     7.68   4.50 <
  -2  11   7    18.91    18.52   3.53 o
  -1  11   7    69.51    71.42   4.51 o
 -14   0   8    18.59    20.27   3.96 o
 -12   0   8   302.77   306.73  10.28 o
 -10   0   8     2.29     4.17   4.40 <
  -8   0   8     0.32     1.55   3.53 <
  -6   0   8   559.63   499.04  12.80 o
  -4   0   8  2107.07  2126.83  23.36 o
  -2   0   8  5817.78  5862.17  51.86 o
   0   0   8   271.39   329.79  11.17 o
   2   0   8   711.36   675.30  17.20 o
   4   0   8   446.85   437.67  12.99 o
   6   0   8  1738.98  1844.94  37.06 o
   8   0   8   211.87   284.28  16.27 o
  10   0   8   375.63   372.99  22.19 o
 -14   1   8     3.50    -0.08   2.74 <
 -13   1   8     1.69     0.93   2.71 <
 -12   1   8     8.48     6.55   3.24 <
 -11   1   8   122.11   114.37   6.30 o
 -10   1   8   140.19   143.19   6.81 o
  -9   1   8   103.47   100.76   5.98 o
  -8   1   8    63.98    67.17   3.96 o
  -7   1   8   282.08   276.81   5.94 o
  -6   1   8   417.04   393.27   6.54 o
  -5   1   8   869.35   788.04   8.66 o
  -4   1   8  1335.94  1391.83  12.35 o
  -3   1   8    14.27    12.41   2.97 o
  -2   1   8  3240.19  3498.26  30.49 o
  -1   1   8  1999.04  1958.79  20.01 o
   0   1   8  1121.50  1318.52  14.03 o
   1   1   8     1.68     4.71   3.08 <
   2   1   8   128.91   138.16   5.53 o
   3   1   8   103.55   103.37   5.20 o
   4   1   8   766.97   823.46  12.35 o
   5   1   8   147.06   157.23   8.19 o
   6   1   8  2540.94  2558.32  35.52 o
   7   1   8   200.12   201.40  12.01 o
   8   1   8   750.85   805.24  20.92 o
   9   1   8    94.63   103.52  10.42 o
  10   1   8    48.52    50.73   6.08 o
 -14   2   8    14.32    11.93   2.82 o
 -13   2   8     5.12     4.37   3.04 <
 -12   2   8   338.83   348.32   9.57 o
 -11   2   8   297.61   313.55   8.63 o
 -10   2   8     5.82     4.50   3.90 <
  -9   2   8   437.90   396.05   7.80 o
  -8   2   8   225.85   208.20   5.79 o
  -7   2   8    92.48    90.84   4.20 o
  -6   2   8   642.99   594.65   8.46 o
  -5   2   8   244.34   216.93   4.61 o
  -4   2   8    11.66     9.80   2.35 o
  -3   2   8  1145.97   997.23  10.33 o
  -2   2   8  2204.96  2372.10  17.17 o
  -1   2   8   388.40   344.18   9.04 o
   0   2   8  1076.94  1204.22  16.10 o
   1   2   8   690.30   718.20  11.45 o
   2   2   8     8.33     5.97   3.06 <
   3   2   8   165.30   162.48   6.55 o
   4   2   8   592.14   624.60  12.26 o
   5   2   8   508.41   485.88  15.62 o
   6   2   8   659.51   664.03  16.12 o
   7   2   8   206.47   201.20  11.13 o
   8   2   8   100.43   100.73   7.06 o
   9   2   8    24.08    21.95   4.79 o
  10   2   8     9.68     4.42   6.33 <
 -14   3   8     4.40     7.65   5.68 <
 -13   3   8     2.80     6.50   3.33 <
 -12   3   8    23.50    22.12   3.95 o
 -11   3   8    50.75    45.50   5.05 o
 -10   3   8  1364.42  1414.60  15.72 o
  -9   3   8     5.95     4.19   2.79 <
  -8   3   8   340.95   298.81   7.30 o
  -7   3   8   135.32   135.87   4.97 o
  -6   3   8     0.59     4.18   2.73 <
  -5   3   8   911.62   914.53  10.12 o
  -4   3   8  1349.53  1170.05   9.27 o
  -3   3   8  3654.43  3532.38  17.93 o
  -2   3   8   104.30   104.24   3.78 o
  -1   3   8   156.89   161.80   5.06 o
   0   3   8  1291.84  1291.54  13.64 o
   1   3   8   650.30   663.89  10.03 o
   2   3   8    56.83    74.92   4.48 o
   3   3   8     0.01     2.86   3.39 <
   4   3   8     6.55     6.91   4.84 <
   5   3   8   365.96   355.90  12.13 o
   6   3   8    27.17    35.70   7.88 o
   7   3   8    44.53    25.37   8.16 o
   8   3   8    22.00    23.93   5.20 o
   9   3   8    68.55    65.98   7.84 o
 -13   4   8     0.16    -0.80   2.97 <
 -12   4   8    20.57    15.36   4.07 o
 -11   4   8    65.88    54.56   4.17 o
 -10   4   8     0.02    -3.13   3.10 <
  -9   4   8     3.73     0.77   3.25 <
  -8   4   8   190.15   176.34   5.82 o
  -7   4   8   152.56   172.72   5.72 o
  -6   4   8   111.63    88.61   3.79 o
  -5   4   8   641.47   595.41   7.41 o
  -4   4   8   219.75   236.48   4.81 o
  -3   4   8   685.68   701.71   8.59 o
  -2   4   8   274.10   258.43   5.49 o
  -1   4   8   336.84   313.31   5.94 o
   0   4   8   102.02   112.40   4.20 o
   1   4   8   613.60   604.59   9.88 o
   2   4   8   146.31   134.64   5.17 o
   3   4   8     6.16     2.41   3.47 <
   4   4   8  1013.99  1024.67  18.89 o
   5   4   8   311.20   298.33  11.45 o
   6   4   8   115.45   113.72   7.32 o
   7   4   8    47.24    31.00   7.38 o
   8   4   8   227.51   219.53  10.08 o
   9   4   8     1.17    -6.67   3.87 <
 -13   5   8   125.33   131.82   6.80 o
 -12   5   8     1.04    -1.23   3.60 <
 -11   5   8    42.37    44.65   3.66 o
 -10   5   8   131.48   135.09   5.30 o
  -9   5   8    54.56    49.51   4.07 o
  -8   5   8   147.10   136.12   5.88 o
  -7   5   8    50.80    48.50   4.27 o
  -6   5   8   175.96   192.27   5.80 o
  -5   5   8   343.82   363.46   6.67 o
  -4   5   8   511.77   561.93   7.58 o
  -3   5   8   402.18   389.77   6.50 o
  -2   5   8  1196.20  1154.44  11.27 o
  -1   5   8     1.58     2.41   2.29 <
   0   5   8   454.68   436.22   7.35 o
   1   5   8   177.13   165.71   5.34 o
   2   5   8   381.55   402.79   8.27 o
   3   5   8    67.07    79.46   5.49 o
   4   5   8   464.82   398.52  15.06 o
   5   5   8    75.73    54.76   6.04 o
   6   5   8   305.98   300.36  11.00 o
   7   5   8    11.84     6.88   4.12 <
   8   5   8     3.63     8.21   5.26 <
 -12   6   8    41.52    42.54   5.06 o
 -11   6   8    47.23    37.31   3.76 o
 -10   6   8     2.23     0.71   3.27 <
  -9   6   8     0.85     2.36   3.25 <
  -8   6   8     9.22     3.06   3.75 <
  -7   6   8    60.62    59.24   4.48 o
  -6   6   8    59.26    57.08   4.89 o
  -5   6   8     6.25    13.74   2.88 o
  -4   6   8   494.40   511.39   7.98 o
  -3   6   8    54.96    50.72   3.69 o
  -2   6   8     7.25     8.51   3.04 <
  -1   6   8   111.36   116.05   4.54 o
   0   6   8   590.88   609.33   8.74 o
   1   6   8   110.25   109.69   4.83 o
   2   6   8    13.55    14.58   3.52 o
   3   6   8     1.02     2.53   4.28 <
   4   6   8     0.62     0.81   4.43 <
   5   6   8   307.35   272.76   9.69 o
   6   6   8  1143.99  1078.81  15.70 o
   7   6   8     3.44    12.26   4.04 o
   8   6   8    18.98    17.68   3.62 o
 -11   7   8     4.71    -2.20   3.06 <
 -10   7   8    64.33    56.57   4.84 o
  -9   7   8     0.58     2.54   4.03 <
  -8   7   8    71.26    71.38   5.10 o
  -7   7   8    49.91    60.98   4.46 o
  -6   7   8    19.52    11.31   3.60 o
  -5   7   8   441.20   446.20   7.67 o
  -4   7   8   391.68   393.63   7.22 o
  -3   7   8    31.32    29.96   3.01 o
  -2   7   8     0.12    -1.04   2.99 <
  -1   7   8   163.70   165.70   6.05 o
   0   7   8   249.64   258.59   6.97 o
   1   7   8   167.69   151.16   5.82 o
   2   7   8   234.18   257.46   7.23 o
   3   7   8   926.16   899.92  13.39 o
   4   7   8     0.41     6.08   4.24 <
   5   7   8    19.05    10.65   4.11 <
   6   7   8    13.27     9.98   4.48 <
   7   7   8     9.22     8.30   3.26 <
 -10   8   8   341.39   363.95  10.17 o
  -9   8   8   107.84   102.68   5.95 o
  -8   8   8   105.31    97.02   5.61 o
  -7   8   8     5.56     6.19   3.62 <
  -6   8   8   225.79   204.39   7.73 o
  -5   8   8   103.49    77.37   4.23 o
  -4   8   8     6.30    17.41   3.21 o
  -3   8   8   220.32   229.06   6.25 o
  -2   8   8   100.36    99.90   4.51 o
  -1   8   8    68.66    61.31   4.36 o
   0   8   8   239.46   255.08   7.07 o
   1   8   8     0.04     2.11   3.57 <
   2   8   8    31.09    41.70   4.30 o
   3   8   8   163.26   161.20   5.87 o
   4   8   8     0.07    -0.05   3.32 <
   5   8   8   115.68   105.51   5.20 o
   6   8   8    36.50    31.32   3.20 o
  -9   9   8     6.99    11.56   4.57 <
  -8   9   8    14.11    14.80   3.93 o
  -7   9   8    53.58    52.38   4.78 o
  -6   9   8    77.35    65.65   5.20 o
  -5   9   8   209.88   197.87   6.57 o
  -4   9   8   130.49   114.85   5.16 o
  -3   9   8    40.35    43.90   3.92 o
  -2   9   8    33.24    38.20   3.78 o
  -1   9   8    36.72    37.07   3.49 o
   0   9   8     6.09     6.16   2.95 <
   1   9   8   403.80   454.73   8.26 o
   2   9   8     3.39     6.14   2.99 <
   3   9   8   168.51   178.86   6.96 o
   4   9   8    40.97    45.64   4.03 o
  -6  10   8   111.31    90.57   5.69 o
  -5  10   8    63.78    55.53   4.12 o
  -4  10   8     0.20    -0.41   3.11 <
  -3  10   8    15.05    10.42   2.87 o
  -2  10   8     4.66     1.16   2.87 <
  -1  10   8     1.85     3.51   3.24 <
   0  10   8    40.79    38.61   4.04 o
   1  10   8   413.66   386.79  15.02 o
   2  10   8   363.81   434.22  14.80 o
 -13   0   9   189.63   198.62   9.83 o
 -11   0   9   136.31   152.67  12.72 o
  -9   0   9   161.06   165.49  13.21 o
  -7   0   9    15.36     4.58   5.80 <
  -5   0   9  5995.03  5417.94  34.77 o
  -3   0   9    65.32    42.59   3.65 o
  -1   0   9  1286.13  1301.24  24.21 o
   1   0   9   195.89   178.14  15.02 o
   3   0   9   674.77   656.88  16.06 o
   5   0   9     3.58     5.19   6.69 <
   7   0   9   212.67   227.75  14.74 o
   9   0   9    90.57   206.36  12.91 o
 -14   1   9     1.39    -2.42   2.60 <
 -13   1   9     1.52     5.67   2.68 <
 -12   1   9     1.73     1.96   3.21 <
 -11   1   9   564.58   595.88  12.24 o
 -10   1   9    47.62    44.43   5.07 o
  -9   1   9   194.14   196.44   7.57 o
  -8   1   9   133.74   116.47   5.04 o
  -7   1   9    98.01   105.97   4.34 o
  -6   1   9    77.80    77.51   3.89 o
  -5   1   9   851.24   747.71   8.01 o
  -4   1   9  1955.19  1900.01  14.87 o
  -3   1   9   868.86   907.77   8.50 o
  -2   1   9   935.44  1001.21  12.26 o
  -1   1   9   956.47   932.49  12.88 o
   0   1   9  1285.84  1300.67  16.92 o
   1   1   9   166.40   178.95   6.46 o
   2   1   9    40.82    35.68   3.90 o
   3   1   9  1820.19  1819.11  23.19 o
   4   1   9   182.29   204.67   7.76 o
   5   1   9   818.60   840.62  17.68 o
   6   1   9    58.89    58.65   6.58 o
   7   1   9   117.47   116.23   8.83 o
   8   1   9   107.24   109.07  10.55 o
   9   1   9   750.72   827.73  23.19 o
 -14   2   9    11.53    10.23   4.40 <
 -13   2   9    88.21    77.84   4.63 o
 -12   2   9   333.83   341.27   8.44 o
 -11   2   9   239.09   250.76   7.77 o
 -10   2   9  1360.61  1432.98  17.21 o
  -9   2   9    10.72     9.79   3.31 <
  -8   2   9    41.45    35.04   3.82 o
  -7   2   9   293.65   299.95   6.74 o
  -6   2   9   900.30   809.94  10.28 o
  -5   2   9   316.91   281.47   5.44 o
  -4   2   9     0.15     5.11   2.50 <
  -3   2   9   140.25   115.84   3.86 o
  -2   2   9  1454.76  1445.22  13.74 o
  -1   2   9   413.57   409.53   6.78 o
   0   2   9  1622.16  1645.16  16.46 o
   1   2   9   381.25   401.25   9.45 o
   2   2   9    24.09    19.21   3.73 o
   3   2   9    26.54    31.73   4.45 o
   4   2   9    38.90    42.46   5.65 o
   5   2   9   474.15   421.60  15.01 o
   6   2   9   482.95   477.16  16.30 o
   7   2   9   100.65    74.03   9.14 o
   8   2   9    19.30    44.41   7.97 o
   9   2   9    47.77   110.76   9.02 o
 -13   3   9    24.19    27.64   3.68 o
 -12   3   9     2.38     1.08   3.18 <
 -11   3   9   356.56   376.57  10.22 o
 -10   3   9     2.59    -2.44   3.14 <
  -9   3   9     4.64     2.29   3.51 <
  -8   3   9    16.26    19.88   3.73 o
  -7   3   9    75.93    59.43   3.86 o
  -6   3   9    13.76     9.18   3.15 <
  -5   3   9  1956.56  1945.76  15.25 o
  -4   3   9   202.76   205.90   5.33 o
  -3   3   9  1135.84  1057.70  11.71 o
  -2   3   9   171.77   161.21   4.64 o
  -1   3   9    15.05    11.80   3.53 o
   0   3   9    39.69    42.15   4.02 o
   1   3   9    36.92    40.45   4.04 o
   2   3   9   227.49   221.48   7.28 o
   3   3   9   325.51   333.50   9.84 o
   4   3   9    92.76    87.65   7.04 o
   5   3   9   362.09   343.99  14.26 o
   6   3   9    14.96    16.24   6.76 <
   7   3   9    12.54     9.65   8.30 <
   8   3   9     9.77    19.87   4.98 o
   9   3   9    12.00    11.75   6.91 <
 -13   4   9    81.77    88.21   5.59 o
 -12   4   9   452.55   486.82  10.24 o
 -11   4   9   322.89   322.70   8.40 o
 -10   4   9    80.69    77.20   5.20 o
  -9   4   9     7.28     1.74   3.77 <
  -8   4   9   120.57   135.44   6.44 o
  -7   4   9    10.17     5.98   3.24 <
  -6   4   9   341.58   348.87   6.72 o
  -5   4   9   207.90   192.57   5.58 o
  -4   4   9  1370.72  1337.11  11.97 o
  -3   4   9  1209.59  1192.15  11.91 o
  -2   4   9    14.45    15.81   3.43 o
  -1   4   9   529.30   544.40  10.00 o
   0   4   9    21.74    24.64   3.26 o
   1   4   9   189.60   179.08   6.92 o
   2   4   9    26.56    24.31   3.80 o
   3   4   9     0.21    -0.68   4.00 <
   4   4   9     0.66     7.02   5.06 <
   5   4   9    21.67    28.02   5.52 o
   6   4   9    62.50    61.84   6.67 o
   7   4   9    21.20    16.37   6.26 <
   8   4   9    88.76    84.81   8.23 o
 -12   5   9     0.23    -4.42   3.69 <
 -11   5   9     5.83     1.85   2.90 <
 -10   5   9    28.03    25.46   4.09 o
  -9   5   9   124.13   115.04   6.06 o
  -8   5   9     0.87     1.70   3.59 <
  -7   5   9     8.51     4.10   3.36 <
  -6   5   9   145.85   148.42   4.98 o
  -5   5   9   979.37   943.62  10.78 o
  -4   5   9   173.95   167.40   5.09 o
  -3   5   9   548.71   550.16   8.48 o
  -2   5   9   247.02   223.99   5.72 o
  -1   5   9   177.32   183.24   5.48 o
   0   5   9   239.81   251.71   5.92 o
   1   5   9   285.69   314.29   7.67 o
   2   5   9    87.45    84.53   5.25 o
   3   5   9     0.00     4.89   3.96 <
   4   5   9   333.34   325.41  12.19 o
   5   5   9   193.66   181.51  11.15 o
   6   5   9    59.47    57.87   6.76 o
   7   5   9   428.60   445.12  13.78 o
   8   5   9    45.70    47.85   6.43 o
 -12   6   9    14.98     8.91   3.46 <
 -11   6   9    46.22    52.09   4.42 o
 -10   6   9    23.29    21.62   3.91 o
  -9   6   9    47.45    35.96   3.90 o
  -8   6   9    21.38    24.54   3.84 o
  -7   6   9    23.26    33.61   5.45 o
  -6   6   9   213.04   219.64   7.73 o
  -5   6   9    35.33    47.60   4.02 o
  -4   6   9    12.27    13.65   3.21 o
  -3   6   9     3.78    10.06   3.13 o
  -2   6   9  1556.96  1598.86  14.40 o
  -1   6   9   336.47   358.82   7.61 o
   0   6   9  1790.51  1822.66  15.21 o
   1   6   9    65.05    63.47   4.24 o
   2   6   9    60.84    74.97   5.28 o
   3   6   9   131.77   130.26   7.80 o
   4   6   9   199.32   196.20   9.00 o
   5   6   9    11.93    17.64   5.12 o
   6   6   9   256.96   264.09   8.64 o
   7   6   9     0.60     2.99   3.07 <
 -11   7   9    52.59    52.63   5.33 o
 -10   7   9     5.10     5.53   3.90 <
  -9   7   9     5.76     6.60   3.45 <
  -8   7   9   127.80   117.16   5.85 o
  -7   7   9    54.36    47.75   4.59 o
  -6   7   9     7.61     5.29   3.98 <
  -5   7   9    16.93    12.87   3.70 o
  -4   7   9     0.91     3.57   2.76 <
  -3   7   9     1.76    -0.59   2.70 <
  -2   7   9   303.68   311.45   6.66 o
  -1   7   9   454.55   472.05   8.98 o
   0   7   9   133.46   140.87   6.08 o
   1   7   9    67.91    68.85   4.57 o
   2   7   9   322.46   305.70   7.92 o
   3   7   9    37.18    44.46   5.12 o
   4   7   9    41.50    32.21   4.43 o
   5   7   9   128.23   121.14   5.78 o
   6   7   9    37.28    32.93   3.85 o
 -10   8   9   208.30   229.62   7.93 o
  -9   8   9    11.09    12.52   3.32 o
  -8   8   9    27.44    30.13   5.00 o
  -7   8   9   229.76   210.13   7.03 o
  -6   8   9    60.86    51.16   4.30 o
  -5   8   9   134.53   121.13   5.02 o
  -4   8   9     1.08    16.94   3.26 o
  -3   8   9   247.29   234.40   6.00 o
  -2   8   9   290.76   295.03   6.62 o
  -1   8   9   182.08   168.29   5.54 o
   0   8   9   447.98   453.51   8.90 o
   1   8   9   302.95   366.87   9.46 o
   2   8   9   150.86   164.79   7.23 o
   3   8   9   237.25   245.57   6.86 o
   4   8   9   144.83   162.71   5.80 o
   5   8   9    98.96   106.28   4.73 o
  -8   9   9    51.77    47.52   5.73 o
  -7   9   9     0.06     1.92   3.73 <
  -6   9   9     2.85    -0.97   3.57 <
  -5   9   9    56.20    42.83   3.71 o
  -4   9   9    12.44    12.95   3.13 o
  -3   9   9   186.82   208.09   6.27 o
  -2   9   9    36.95    36.46   3.39 o
  -1   9   9   124.06   129.02   4.78 o
   0   9   9   238.78   226.35   5.77 o
   1   9   9    54.25    46.72   3.82 o
   2   9   9    32.29    30.34   3.53 o
   3   9   9   162.02   174.51   7.33 o
  -5  10   9     3.45     3.63   3.74 <
  -4  10   9    17.14     7.97   3.22 <
  -3  10   9     6.83     7.76   2.82 <
  -2  10   9     4.96     2.64   2.69 <
  -1  10   9     7.72    10.30   2.85 o
   0  10   9     7.02     4.21   3.74 <
   1  10   9   176.94   206.93  10.73 o
 -14   0  10    65.20    63.24   6.18 o
 -12   0  10   369.20   398.66  17.77 o
 -10   0  10   115.29   129.75  12.74 o
  -8   0  10   178.01   150.62  11.12 o
  -6   0  10   234.56   216.77   9.84 o
  -4   0  10     7.15     4.13   2.89 <
  -2   0  10  1203.58  1185.74  14.25 o
   0   0  10   156.40   190.51  16.07 o
   2   0  10   136.64   156.69  16.65 o
   4   0  10   392.40   389.39  17.08 o
   6   0  10  3515.07  3366.67  49.52 o
   8   0  10     0.65    76.02  10.01 o
 -14   1  10    15.67    16.37   4.70 o
 -13   1  10    17.10    17.57   3.51 o
 -12   1  10    72.29    67.11   5.53 o
 -11   1  10   378.20   421.85  10.39 o
 -10   1  10   164.93   187.99   8.57 o
  -9   1  10    12.05    12.05   4.70 <
  -8   1  10     8.02    30.55   5.45 o
  -7   1  10   101.21    91.00   5.63 o
  -6   1  10  1087.20   989.89  11.47 o
  -5   1  10     8.07    10.87   2.52 o
  -4   1  10   432.43   444.89   6.96 o
  -3   1  10    16.01    11.52   2.25 o
  -2   1  10    32.56    35.96   2.91 o
  -1   1  10     8.48     5.65   2.82 <
   0   1  10   444.22   441.94  11.39 o
   1   1  10     4.77     6.68   4.34 <
   2   1  10   168.05   171.81   7.78 o
   3   1  10   170.11   171.63   7.27 o
   4   1  10   754.92   772.88  14.69 o
   5   1  10   857.20   890.45  26.10 o
   6   1  10   170.02   150.21  10.02 o
   7   1  10    74.79    65.35   9.01 o
   8   1  10   418.29   477.77  17.89 o
 -14   2  10     7.73     7.75   3.97 <
 -13   2  10    15.59    16.79   3.29 o
 -12   2  10    23.17    22.05   3.34 o
 -11   2  10     1.79     4.27   3.68 <
 -10   2  10   156.91   167.14   7.30 o
  -9   2  10    89.27    88.63   5.01 o
  -8   2  10   236.92   220.90   6.60 o
  -7   2  10   192.60   175.52   5.81 o
  -6   2  10     0.03    -2.18   3.40 <
  -5   2  10   211.60   190.58   5.21 o
  -4   2  10    55.84    56.72   3.37 o
  -3   2  10   125.76    91.86   4.11 o
  -2   2  10  1573.19  1569.49  14.97 o
  -1   2  10    67.17    67.73   3.87 o
   0   2  10     0.29     2.74   3.01 <
   1   2  10   210.82   190.78   7.35 o
   2   2  10    88.94    88.30   5.91 o
   3   2  10   212.87   216.32   8.43 o
   4   2  10    52.34    67.82   6.54 o
   5   2  10   108.38    95.23   8.94 o
   6   2  10    44.72    47.26   8.04 o
   7   2  10   253.66   237.71  13.71 o
   8   2  10   462.43   495.91  17.60 o
 -13   3  10   107.12   117.82   5.52 o
 -12   3  10    57.22    57.80   5.07 o
 -11   3  10   319.46   346.02  10.61 o
 -10   3  10     1.30    -4.62   3.42 <
  -9   3  10    29.31    22.71   4.03 o
  -8   3  10   200.77   180.81   6.05 o
  -7   3  10     0.02     0.02   3.63 <
  -6   3  10   169.92   178.77   5.85 o
  -5   3  10   261.42   241.38   6.36 o
  -4   3  10     2.31     3.76   2.79 <
  -3   3  10   142.28   144.83   5.20 o
  -2   3  10   138.44   114.20   5.50 o
  -1   3  10   178.11   186.94   6.56 o
   0   3  10   150.10   136.29   6.30 o
   1   3  10  1240.13  1271.06  17.97 o
   2   3  10    64.01    65.29   5.17 o
   3   3  10   175.55   190.35   9.17 o
   4   3  10    77.91    64.23   6.54 o
   5   3  10   112.27   118.64   8.87 o
   6   3  10    63.57    44.83   6.03 o
   7   3  10     2.04    -7.80   6.49 <
   8   3  10    15.89    26.67   8.01 o
 -13   4  10    47.47    45.76   4.11 o
 -12   4  10     7.64     9.38   3.40 <
 -11   4  10    37.64    38.49   4.25 o
 -10   4  10   639.54   646.63  11.82 o
  -9   4  10     4.96    12.18   3.98 o
  -8   4  10   122.47   112.00   5.40 o
  -7   4  10   936.82   940.37  11.94 o
  -6   4  10   326.58   320.71   6.89 o
  -5   4  10   132.19   132.96   5.70 o
  -4   4  10   471.90   481.51   8.62 o
  -3   4  10   169.60   150.74   6.42 o
  -2   4  10  1394.40  1382.73  17.33 o
  -1   4  10   408.56   409.11   9.43 o
   0   4  10    82.20    83.34   5.21 o
   1   4  10     6.88     4.62   4.42 <
   2   4  10    80.40    94.64   6.07 o
   3   4  10    12.54    13.79   4.09 o
   4   4  10  1488.92  1469.46  23.68 o
   5   4  10   543.45   527.78  16.83 o
   6   4  10    24.80    24.69   7.16 o
   7   4  10   276.11   255.77  13.36 o
 -12   5  10     0.00    -0.87   3.40 <
 -11   5  10    97.94    98.58   4.87 o
 -10   5  10    73.99    75.32   4.84 o
  -9   5  10     1.93     4.01   3.66 <
  -8   5  10   544.98   544.69  11.40 o
  -7   5  10    66.72    61.10   4.89 o
  -6   5  10   159.88   173.56   5.78 o
  -5   5  10   116.61   114.16   6.11 o
  -4   5  10    65.20    76.60   4.88 o
  -3   5  10   268.87   278.62   7.51 o
  -2   5  10    34.10    30.38   4.37 o
  -1   5  10   793.92   827.22  11.61 o
   0   5  10   281.32   269.03   7.38 o
   1   5  10    23.50    26.78   4.38 o
   2   5  10    19.76    26.26   4.70 o
   3   5  10    13.91    13.88   3.90 o
   4   5  10    16.12     7.87   4.13 <
   5   5  10   402.58   369.10  12.05 o
   6   5  10    93.94   105.78   7.65 o
   7   5  10    48.36    42.91   6.24 o
 -11   6  10     4.45     4.17   2.78 <
 -10   6  10   182.25   161.76   6.51 o
  -9   6  10     7.25     5.15   3.64 <
  -8   6  10   293.26   291.31  10.56 o
  -7   6  10   365.83   363.69  11.50 o
  -6   6  10    38.00    29.18   5.15 o
  -5   6  10    58.20    63.27   4.80 o
  -4   6  10    45.06    43.42   4.61 o
  -3   6  10     0.66    -0.43   3.58 <
  -2   6  10  1625.79  1680.63  16.61 o
  -1   6  10   467.55   497.16   9.07 o
   0   6  10   734.19   792.07  12.36 o
   1   6  10  1127.89  1125.97  13.36 o
   2   6  10   123.93   104.54   6.35 o
   3   6  10   205.23   189.53   7.75 o
   4   6  10    62.52    52.87   4.88 o
   5   6  10     9.06    12.42   3.80 o
   6   6  10    13.42    14.44   2.90 o
 -11   7  10     5.09    14.01   4.86 <
 -10   7  10     0.03     0.72   3.44 <
  -9   7  10    13.15    10.92   3.51 o
  -8   7  10    19.76     9.10   4.37 <
  -7   7  10    15.01     8.02   4.80 <
  -6   7  10   113.59    91.16   5.54 o
  -5   7  10   380.17   383.07   8.15 o
  -4   7  10    48.83    50.68   4.08 o
  -3   7  10     3.27    -0.36   3.19 <
  -2   7  10    32.77    26.09   3.67 o
  -1   7  10   453.33   431.25   9.73 o
   0   7  10    31.23    30.72   4.44 o
   1   7  10   355.11   365.42  10.41 o
   2   7  10   248.22   249.33   7.35 o
   3   7  10   120.62    93.47   5.32 o
   4   7  10    73.56    83.18   5.07 o
   5   7  10   126.37   121.97   4.88 o
  -9   8  10     1.47     1.67   3.37 <
  -8   8  10    87.10    79.00   6.16 o
  -7   8  10     2.99     0.49   3.26 <
  -6   8  10     3.61     1.44   3.44 <
  -5   8  10   168.84   147.80   6.22 o
  -4   8  10    16.24    31.08   3.62 o
  -3   8  10   136.83   154.66   5.64 o
  -2   8  10    71.33    62.15   4.29 o
  -1   8  10   216.57   205.23   6.11 o
   0   8  10     6.23     2.60   3.27 <
   1   8  10   956.66   992.63  16.91 o
   2   8  10     3.87     5.50   3.81 <
   3   8  10    17.38    19.27   3.44 o
   4   8  10     0.03     0.11   2.86 <
  -7   9  10    49.99    40.19   5.43 o
  -6   9  10    29.09    26.97   3.42 o
  -5   9  10    44.74    40.60   4.73 o
  -4   9  10     1.11     2.66   3.39 <
  -3   9  10    32.90    42.35   3.78 o
  -2   9  10    76.16    81.05   4.30 o
  -1   9  10    78.05    62.38   4.50 o
   0   9  10    70.20    67.59   3.93 o
   1   9  10   162.79   173.86   5.68 o
   2   9  10     0.02     1.87   3.14 <
  -4  10  10    27.58    24.89   5.23 o
  -3  10  10    13.50     8.26   4.67 <
  -2  10  10    10.90    14.22   4.96 <
  -1  10  10   170.55   163.76  14.07 o
 -13   0  11   144.88   145.55  10.34 o
 -11   0  11   492.23   558.69  21.51 o
  -9   0  11    38.93    48.89  10.19 o
  -7   0  11    23.88    23.89   5.58 o
  -5   0  11    73.45    95.10   6.24 o
  -3   0  11     1.29     3.33   2.85 <
  -1   0  11  1862.07  1886.73  25.89 o
   1   0  11    51.20    71.56  13.54 o
   3   0  11  1302.95  1341.67  31.37 o
   5   0  11  1579.40  1645.04  50.76 o
   7   0  11    86.89   179.50  17.82 o
 -13   1  11     9.94     5.98   3.63 <
 -12   1  11   195.58   222.03   9.52 o
 -11   1  11    21.36    16.63   5.41 o
 -10   1  11    45.48    51.02   6.91 o
  -9   1  11   508.11   571.13  14.01 o
  -8   1  11   266.71   318.78  10.50 o
  -7   1  11   717.63   713.47  11.94 o
  -6   1  11   465.41   427.90   7.90 o
  -5   1  11   928.20   901.90  10.38 o
  -4   1  11    86.99    98.25   3.81 o
  -3   1  11   832.85   824.20  10.10 o
  -2   1  11   225.45   239.89   5.61 o
  -1   1  11     0.26    -1.96   3.63 <
   0   1  11    19.22     5.17   4.86 <
   1   1  11   151.15   143.08   7.81 o
   2   1  11   992.22  1088.07  28.97 o
   3   1  11   386.16   381.53  14.67 o
   4   1  11    73.27    83.81   7.01 o
   5   1  11  1550.86  1595.74  28.03 o
   6   1  11    30.84    32.25   8.28 o
   7   1  11    22.98    90.79  10.79 o
 -13   2  11   159.07   169.76   8.86 o
 -12   2  11    31.52    27.84   4.85 o
 -11   2  11   124.88   124.52   6.94 o
 -10   2  11   162.38   178.47   7.56 o
  -9   2  11  1118.57  1155.79  16.86 o
  -8   2  11     2.97     2.47   4.29 <
  -7   2  11    83.64   100.35   6.37 o
  -6   2  11    13.38     6.05   3.41 <
  -5   2  11     1.68    -0.64   3.00 <
  -4   2  11   891.70   822.59  11.00 o
  -3   2  11   328.14   327.39   6.37 o
  -2   2  11   179.03   154.88   5.01 o
  -1   2  11     8.91    14.13   3.69 o
   0   2  11   115.57   122.77   6.79 o
   1   2  11   105.86   120.36   6.66 o
   2   2  11   386.35   410.71  11.08 o
   3   2  11  2367.91  2548.76  26.44 o
   4   2  11   349.54   332.46  11.73 o
   5   2  11    63.16    65.71   7.94 o
   6   2  11     4.96    60.59   9.47 o
   7   2  11   100.30    90.00   8.85 o
 -13   3  11    93.73   100.66   6.72 o
 -12   3  11     9.89    14.46   3.56 o
 -11   3  11    27.94    20.93   3.90 o
 -10   3  11    14.36    12.58   3.71 o
  -9   3  11   421.70   418.10  10.51 o
  -8   3  11     0.14    -2.69   3.32 <
  -7   3  11  1283.20  1289.40  12.96 o
  -6   3  11   210.46   199.88   6.34 o
  -5   3  11   843.10   815.03  11.49 o
  -4   3  11     6.12     8.42   3.50 <
  -3   3  11  1518.66  1445.30  13.77 o
  -2   3  11    93.50    83.60   5.34 o
  -1   3  11   156.95   172.17   7.01 o
   0   3  11    94.33    89.06   5.25 o
   1   3  11    72.73    81.29   5.36 o
   2   3  11   512.27   543.44  14.29 o
   3   3  11   490.86   464.49  12.48 o
   4   3  11   477.48   490.14  14.09 o
   5   3  11    14.26    12.91   4.82 <
   6   3  11   153.69   125.88   9.95 o
   7   3  11     5.14     1.02   4.46 <
 -13   4  11     0.20    -2.33   4.26 <
 -12   4  11    37.61    40.63   4.09 o
 -11   4  11    31.32    21.77   3.66 o
 -10   4  11   156.83   154.82   6.32 o
  -9   4  11   171.71   182.37   6.52 o
  -8   4  11   263.14   250.66   7.43 o
  -7   4  11   508.14   491.90   9.52 o
  -6   4  11  1158.39  1182.00  13.45 o
  -5   4  11   155.68   137.17   5.72 o
  -4   4  11     0.33    -0.15   5.11 <
  -3   4  11     0.18    -5.39   4.86 <
  -2   4  11    60.18    53.05   4.95 o
  -1   4  11   112.17   114.01   5.99 o
   0   4  11    38.53    31.20   4.43 o
   1   4  11     1.87    -4.07   4.22 <
   2   4  11     8.35     3.75   3.92 <
   3   4  11    90.78    93.96   6.58 o
   4   4  11    52.61    42.82   6.00 o
   5   4  11     5.51     4.53   4.61 <
   6   4  11    16.38    11.95   5.22 <
   7   4  11    97.65    93.24   7.75 o
 -12   5  11    69.51    56.37   4.46 o
 -11   5  11     0.55    -0.14   2.79 <
 -10   5  11    24.15    33.12   4.04 o
  -9   5  11   169.20   160.48   6.54 o
  -8   5  11    27.08    23.88   4.00 o
  -7   5  11   299.48   339.93   9.23 o
  -6   5  11     0.20    -1.64   4.47 <
  -5   5  11  3838.75  3898.86  26.56 o
  -4   5  11  1996.47  2034.58  20.62 o
  -3   5  11  1411.60  1457.81  16.12 o
  -2   5  11   347.79   397.66   9.43 o
  -1   5  11   404.09   428.44   9.51 o
   0   5  11   562.43   578.56  11.23 o
   1   5  11   297.32   306.60   8.37 o
   2   5  11    68.80    71.79   5.75 o
   3   5  11    27.22    24.80   4.40 o
   4   5  11    65.64    49.76   5.14 o
   5   5  11     0.98    -6.12   3.90 <
   6   5  11    20.02    23.05   4.48 o
 -11   6  11    15.24    13.02   3.41 o
 -10   6  11     4.79     1.66   2.74 <
  -9   6  11     9.18     7.17   4.19 <
  -8   6  11   106.17    93.77   6.30 o
  -7   6  11   351.29   317.09   9.31 o
  -6   6  11   455.43   436.32  11.06 o
  -5   6  11  1009.03  1055.64  13.84 o
  -4   6  11   112.90   128.01   6.68 o
  -3   6  11   216.63   240.72   7.52 o
  -2   6  11   138.96   161.93   6.82 o
  -1   6  11   147.24   151.79   6.38 o
   0   6  11    97.95    89.22   5.60 o
   1   6  11   345.37   333.16   9.12 o
   2   6  11   286.39   268.98   8.07 o
   3   6  11     3.13    -2.49   4.17 <
   4   6  11     7.15     3.82   3.50 <
   5   6  11    55.22    65.91   4.64 o
 -10   7  11    10.85    16.53   3.15 o
  -9   7  11   161.12   171.42   7.26 o
  -8   7  11    78.61    55.80   4.83 o
  -7   7  11    27.82    16.19   4.51 o
  -6   7  11   117.10    94.51   6.22 o
  -5   7  11    47.27    78.16   5.38 o
  -4   7  11   322.86   342.51   9.42 o
  -3   7  11   627.01   651.82  11.62 o
  -2   7  11  1711.33  1808.89  18.65 o
  -1   7  11   829.63   862.14  14.01 o
   0   7  11    66.59    63.55   5.49 o
   1   7  11   322.64   383.32  10.31 o
   2   7  11    23.51    17.88   3.75 o
   3   7  11     0.19    -0.58   3.37 <
   4   7  11    78.02    86.05   5.15 o
  -9   8  11     1.66     1.53   4.32 <
  -8   8  11    19.89    21.03   3.15 o
  -7   8  11    42.85    30.60   3.51 o
  -6   8  11   102.05    98.41   5.85 o
  -5   8  11   177.96   180.48   7.81 o
  -4   8  11    10.91    45.39   4.62 o
  -3   8  11     0.88     6.97   3.42 <
  -2   8  11    44.74    37.00   4.34 o
  -1   8  11     8.95     6.48   3.40 <
   0   8  11   224.57   197.62   6.86 o
   1   8  11     0.09     3.02   3.46 <
   2   8  11    20.18    19.99   3.43 o
   3   8  11    31.94    33.14   3.66 o
  -7   9  11    50.38    63.85  10.82 o
  -6   9  11     0.00     2.15   4.10 <
  -5   9  11     3.88     0.61   2.85 <
  -4   9  11    28.82    22.14   3.71 o
  -3   9  11    27.00    63.40   4.71 o
  -2   9  11    77.60    93.88   4.99 o
  -1   9  11     6.03     9.79   3.15 o
   0   9  11   247.61   267.79   6.56 o
   1   9  11    70.80    82.71   5.37 o
 -12   0  12   320.26   371.31  16.50 o
 -10   0  12  1583.50  1654.12  36.83 o
  -8   0  12   687.02   690.28  17.30 o
  -6   0  12   321.74   299.45   9.97 o
  -4   0  12    22.82    17.38   4.29 o
  -2   0  12   206.17   247.62  11.08 o
   0   0  12   818.31   798.07  36.83 o
   2   0  12   226.28   204.45  14.13 o
   4   0  12   565.68   530.54  29.90 o
   6   0  12     0.76    -0.99   9.67 <
 -13   1  12   317.36   353.50  10.03 o
 -12   1  12     5.73     2.70   4.01 <
 -11   1  12     1.03    -1.48   4.88 <
 -10   1  12   172.86   178.27   9.82 o
  -9   1  12   102.35   105.73   7.84 o
  -8   1  12     5.23    21.27   5.73 o
  -7   1  12   105.85   120.04   7.13 o
  -6   1  12   922.29   894.80  12.20 o
  -5   1  12   177.87   178.87   5.56 o
  -4   1  12   477.14   481.03   8.18 o
  -3   1  12   565.18   511.34   8.26 o
  -2   1  12   636.38   685.99   9.48 o
  -1   1  12    81.83    75.53   5.06 o
   0   1  12    51.95    61.98   7.22 o
   1   1  12   351.48   354.41  14.48 o
   2   1  12  1578.57  1711.29  37.47 o
   3   1  12    42.43    50.88   7.66 o
   4   1  12   322.09   380.22  18.46 o
   5   1  12   105.53    77.90   9.89 o
   6   1  12   116.68   132.76  11.16 o
   7   1  12    39.77   169.43  11.57 o
 -13   2  12   467.42   506.92  13.60 o
 -12   2  12   517.78   561.46  13.45 o
 -11   2  12   987.54  1041.46  19.36 o
 -10   2  12    14.00    14.12   4.81 <
  -9   2  12    50.10    45.29   6.78 o
  -8   2  12   245.08   260.27   9.92 o
  -7   2  12   144.11   117.64   6.83 o
  -6   2  12   249.24   231.87   7.43 o
  -5   2  12   152.96   143.83   5.97 o
  -4   2  12   541.94   496.87   9.26 o
  -3   2  12    35.22    37.23   3.59 o
  -2   2  12    37.52    37.77   3.53 o
  -1   2  12    49.32    53.83   5.21 o
   0   2  12     6.97     4.95   5.47 <
   1   2  12   160.30   190.14   9.80 o
   2   2  12   584.76   563.38  14.83 o
   3   2  12   306.08   356.18  12.12 o
   4   2  12    21.17    14.22   8.51 <
   5   2  12   292.79   301.24  15.53 o
   6   2  12    77.09   130.08  11.14 o
 -13   3  12   149.03   180.28   9.90 o
 -12   3  12   852.87   952.32  19.85 o
 -11   3  12   236.46   265.31   8.54 o
 -10   3  12   182.50   203.16   7.52 o
  -9   3  12     3.54     2.29   4.33 <
  -8   3  12    20.90    19.84   4.16 o
  -7   3  12   587.18   618.95  10.24 o
  -6   3  12    33.22    29.08   5.66 o
  -5   3  12   333.39   311.17   9.07 o
  -4   3  12     2.03     5.94   3.81 <
  -3   3  12     0.01     3.68   3.66 <
  -2   3  12    68.14    58.84   5.61 o
  -1   3  12  1103.47  1181.92  19.27 o
   0   3  12   687.69   686.46  16.38 o
   1   3  12     7.40    10.89   4.59 <
   2   3  12    26.88    27.80   4.73 o
   3   3  12     6.09     1.57   4.92 <
   4   3  12   437.69   415.16  14.62 o
   5   3  12    79.93    93.51   9.10 o
   6   3  12     0.75   100.97  10.70 o
 -12   4  12     0.00    -1.49   3.10 <
 -11   4  12    50.37    43.48   4.35 o
 -10   4  12    23.35    23.08   3.97 o
  -9   4  12   257.57   277.60   8.08 o
  -8   4  12   813.56   938.86  12.86 o
  -7   4  12   334.70   312.96   7.94 o
  -6   4  12    74.69    72.45   6.61 o
  -5   4  12  1033.68  1078.58  13.63 o
  -4   4  12  1435.40  1519.75  19.37 o
  -3   4  12   242.13   256.37   7.87 o
  -2   4  12  1904.92  1978.53  19.49 o
  -1   4  12    13.58    11.10   4.65 <
   0   4  12   665.34   670.67  13.69 o
   1   4  12    81.11    80.03   5.43 o
   2   4  12    25.90    22.44   5.00 o
   3   4  12   153.53   148.86   7.45 o
   4   4  12   316.68   332.29  11.36 o
   5   4  12     5.51     6.61   4.18 <
 -11   5  12    60.89    60.10   3.96 o
 -10   5  12    69.27    62.91   4.62 o
  -9   5  12    13.06     9.18   4.18 <
  -8   5  12    20.04    21.39   4.31 o
  -7   5  12   164.63   247.99   8.44 o
  -6   5  12   330.40   300.93   9.00 o
  -5   5  12   156.46   164.33   7.05 o
  -4   5  12    39.32    33.78   5.41 o
  -3   5  12   433.58   458.75   9.25 o
  -2   5  12  1051.31  1071.95  14.93 o
  -1   5  12    22.15    26.80   4.32 o
   0   5  12     0.35     2.08   3.67 <
   1   5  12   395.23   422.66  10.37 o
   2   5  12     0.17     3.90   4.17 <
   3   5  12     7.12     0.74   3.84 <
   4   5  12    38.14    31.24   3.99 o
   5   5  12     6.62     5.15   3.44 <
 -11   6  12     8.80    14.82   6.53 <
 -10   6  12    24.26    19.93   3.24 o
  -9   6  12     1.33     4.04   3.73 <
  -8   6  12   140.08   156.78   8.05 o
  -7   6  12    36.31    32.66   5.10 o
  -6   6  12    38.89    37.76   5.52 o
  -5   6  12   254.93   270.03   7.90 o
  -4   6  12   521.32   561.37  11.33 o
  -3   6  12   106.04   106.26   6.20 o
  -2   6  12   273.44   304.64   7.50 o
  -1   6  12   175.47   179.16   7.28 o
   0   6  12     0.35     0.68   3.49 <
   1   6  12    11.82    13.16   3.76 o
   2   6  12   213.37   229.82   7.77 o
   3   6  12    18.39     8.45   4.15 <
   4   6  12     3.70     5.17   3.56 <
  -9   7  12    22.66    19.35   3.51 o
  -8   7  12    88.42    80.16   5.57 o
  -7   7  12    45.72    39.50   4.42 o
  -6   7  12     4.62     0.45   4.07 <
  -5   7  12     0.05    -0.13   4.26 <
  -4   7  12     0.03    12.33   3.79 o
  -3   7  12    49.92    45.93   4.12 o
  -2   7  12    63.20    63.50   4.02 o
  -1   7  12    13.65    10.26   3.36 o
   0   7  12     3.32     3.20   3.77 <
   1   7  12    38.92    36.67   4.01 o
   2   7  12     1.56    -1.32   3.43 <
   3   7  12    12.32    17.45   3.98 o
  -8   8  12   233.97   275.05  12.83 o
  -7   8  12    20.52    21.88   3.59 o
  -6   8  12    20.10    17.91   4.22 o
  -5   8  12    30.69    22.63   3.67 o
  -4   8  12    72.73    91.50   4.64 o
  -3   8  12    24.06    29.85   3.55 o
  -2   8  12    56.51    51.87   4.34 o
  -1   8  12    12.24    11.51   3.11 o
   0   8  12    50.90    53.47   3.67 o
   1   8  12   139.82   159.56   5.49 o
   2   8  12    18.82    15.48   4.21 o
  -4   9  12   425.04   447.51  12.94 o
  -3   9  12    93.69    87.55   6.38 o
  -2   9  12    15.98    19.32   3.74 o
  -1   9  12    65.29    76.86  11.03 o
 -13   0  13   207.16   209.15  10.84 o
 -11   0  13    63.58    61.52   8.98 o
  -9   0  13   805.59   796.49  21.44 o
  -7   0  13   493.47   505.44  16.89 o
  -5   0  13    10.19     9.75   4.80 <
  -3   0  13    59.12    43.52   5.49 o
  -1   0  13   157.67   111.79  11.28 o
   1   0  13    82.70    21.32  10.38 <
   3   0  13   527.96   548.43  20.84 o
   5   0  13   126.61    92.61  13.66 o
 -13   1  13   215.40   239.71   9.55 o
 -12   1  13     7.06     7.10   3.91 <
 -11   1  13   177.17   177.94   8.87 o
 -10   1  13    71.54    79.78   6.18 o
  -9   1  13     2.57    -0.37   4.92 <
  -8   1  13    18.79    31.72   5.45 o
  -7   1  13   459.53   463.80  10.18 o
  -6   1  13   380.11   392.44   8.56 o
  -5   1  13   140.71   131.71   5.16 o
  -4   1  13    16.77    17.08   3.27 o
  -3   1  13   657.35   720.76   9.70 o
  -2   1  13   139.11   149.45   5.94 o
  -1   1  13     0.30    -1.14   4.38 <
   0   1  13  1069.18  1007.56  20.60 o
   1   1  13     1.88    -0.66   7.20 <
   2   1  13    57.75    57.15   9.95 o
   3   1  13   229.83   244.52  12.08 o
   4   1  13   287.55   272.54  15.43 o
   5   1  13    44.78    10.67   8.29 <
   6   1  13   147.68   216.19  12.28 o
 -13   2  13     0.01    -4.16   4.06 <
 -12   2  13     7.91    10.53   3.77 <
 -11   2  13   343.06   364.11  10.12 o
 -10   2  13   277.55   320.89   9.20 o
  -9   2  13   196.87   202.33   7.81 o
  -8   2  13    66.74    75.65   6.01 o
  -7   2  13     1.24    -1.76   4.51 <
  -6   2  13    16.79    26.09   5.99 o
  -5   2  13   107.62   106.66   6.07 o
  -4   2  13    19.62    18.24   3.85 o
  -3   2  13   242.15   242.48   7.08 o
  -2   2  13   851.55   811.91  11.49 o
  -1   2  13    40.94    35.38   5.01 o
   0   2  13     0.26     2.56   5.78 <
   1   2  13   374.38   411.47  12.24 o
   2   2  13    46.26    39.13   8.39 o
   3   2  13   144.10   143.33  11.94 o
   4   2  13   181.52   153.07  11.94 o
   5   2  13   319.45   307.78  14.67 o
   6   2  13     0.28    69.98   9.60 o
 -12   3  13    12.51    13.87   3.44 o
 -11   3  13     0.01    -1.40   3.39 <
 -10   3  13    53.21    62.07   4.92 o
  -9   3  13    89.61    92.49   6.59 o
  -8   3  13   129.63   123.28   6.76 o
  -7   3  13   443.32   488.08  11.31 o
  -6   3  13   333.03   357.45   9.78 o
  -5   3  13   310.11   314.51   8.94 o
  -4   3  13   139.15   122.56   6.14 o
  -3   3  13     3.98    11.65   4.49 <
  -2   3  13   975.13  1021.55  15.26 o
  -1   3  13  2382.46  2391.42  30.22 o
   0   3  13   779.10   781.33  16.46 o
   1   3  13    19.11    18.53   5.08 o
   2   3  13     9.89    -4.35   6.88 <
   3   3  13   174.60   203.50  13.05 o
   4   3  13    18.03    15.62   5.11 o
   5   3  13    16.54   136.90  17.06 o
 -12   4  13     0.97    -6.05   5.57 <
 -11   4  13    38.14    31.18   4.34 o
 -10   4  13    42.10    42.28   4.17 o
  -9   4  13   140.38   148.55   6.40 o
  -8   4  13   754.55   780.15  14.44 o
  -7   4  13   284.13   256.24   8.62 o
  -6   4  13    67.53    73.38   6.26 o
  -5   4  13     0.16    -2.21   5.80 <
  -4   4  13   681.79   736.94  14.10 o
  -3   4  13   253.37   254.31   9.51 o
  -2   4  13    10.05    16.25   4.87 o
  -1   4  13    17.49    19.26   4.38 o
   0   4  13    61.95    63.85   5.61 o
   1   4  13    99.36   100.61   5.62 o
   2   4  13    18.74     7.61   4.75 <
   3   4  13    46.02    47.71   6.29 o
   4   4  13    19.98    19.64   4.43 o
 -11   5  13   119.18   141.80   9.40 o
 -10   5  13    22.57    22.96   4.06 o
  -9   5  13   103.62    89.61   5.59 o
  -8   5  13     1.62     5.59   4.38 <
  -7   5  13   641.42   639.41  11.44 o
  -6   5  13   318.53   329.06   9.81 o
  -5   5  13   103.68   104.32   6.28 o
  -4   5  13   336.61   332.24   8.85 o
  -3   5  13   391.23   413.17   9.41 o
  -2   5  13   399.17   416.57   8.58 o
  -1   5  13   260.64   260.39   7.17 o
   0   5  13   107.54   123.74   6.37 o
   1   5  13   238.92   265.20   8.10 o
   2   5  13    34.90    29.53   4.31 o
   3   5  13   113.71   119.06   7.27 o
   4   5  13     7.44    17.14   5.28 o
 -10   6  13     6.71     4.39   3.50 <
  -9   6  13     1.32    -3.43   3.69 <
  -8   6  13    51.83    50.17   5.28 o
  -7   6  13   149.38   139.87   7.00 o
  -6   6  13    80.64    76.93   6.27 o
  -5   6  13     9.60    20.34   4.24 o
  -4   6  13     7.10    10.17   4.20 <
  -3   6  13   682.23   721.98  11.50 o
  -2   6  13    16.54    20.93   3.62 o
  -1   6  13    54.68    66.44   4.37 o
   0   6  13   104.94   118.23   5.56 o
   1   6  13    41.27    44.30   4.27 o
   2   6  13   146.30   162.32   7.91 o
   3   6  13     3.60     2.08   4.09 <
  -9   7  13    29.76    24.48   5.04 o
  -8   7  13   193.79   200.23   8.21 o
  -7   7  13   189.75   144.97   6.16 o
  -6   7  13    49.12    34.51   4.08 o
  -5   7  13    18.28    14.93   3.71 o
  -4   7  13    30.20    45.40   4.10 o
  -3   7  13   254.50   248.80   6.69 o
  -2   7  13     2.28     1.80   3.06 <
  -1   7  13   160.29   160.21   5.28 o
   0   7  13     8.39     4.29   2.90 <
   1   7  13     3.77    -0.31   2.57 <
   2   7  13    50.99    50.21   4.75 o
  -6   8  13    60.31    54.60   3.91 o
  -5   8  13   403.65   376.02   9.52 o
  -4   8  13    67.07    69.15   4.85 o
  -3   8  13     5.70    33.09   3.98 o
  -2   8  13   394.55   429.41   8.70 o
  -1   8  13    50.26    59.16   3.91 o
   0   8  13    11.89    13.32   3.63 o
 -12   0  14   171.96   163.73  10.43 o
 -10   0  14   169.13   160.73  12.51 o
  -8   0  14   212.48   238.49  14.81 o
  -6   0  14   356.35   365.30  11.69 o
  -4   0  14   310.79   292.38  11.06 o
  -2   0  14   122.10    87.07  10.69 o
   0   0  14     8.50     0.36   7.03 <
   2   0  14   466.15   454.55  19.63 o
   4   0  14     3.25   -30.57  11.86 <
 -12   1  14     2.39     3.15   3.32 <
 -11   1  14    66.27    71.23   6.14 o
 -10   1  14     2.36     1.66   4.73 <
  -9   1  14   244.62   260.51   9.06 o
  -8   1  14     4.35     4.83   4.48 <
  -7   1  14    96.03   106.83   6.86 o
  -6   1  14    95.19   107.06   5.72 o
  -5   1  14     8.29     7.92   3.90 <
  -4   1  14   189.43   183.18   5.95 o
  -3   1  14    14.46     0.79   3.71 <
  -2   1  14    11.85     2.95   4.25 <
  -1   1  14     0.62    -9.45   6.23 <
   0   1  14   338.68   384.17  13.47 o
   1   1  14   237.25   263.18  13.18 o
   2   1  14    36.41    36.76   8.54 o
   3   1  14   290.65   300.29  12.81 o
   4   1  14     8.77    24.68   9.66 <
   5   1  14    13.28     8.60   7.31 <
 -12   2  14   411.43   481.49  13.37 o
 -11   2  14   100.64   101.43   5.60 o
 -10   2  14    83.28    79.24   5.26 o
  -9   2  14    31.98    32.42   4.92 o
  -8   2  14   210.25   224.52   7.51 o
  -7   2  14     0.52    -4.64   5.18 <
  -6   2  14    47.74    40.38   6.08 o
  -5   2  14    28.33    18.70   4.36 o
  -4   2  14   122.11   127.98   5.77 o
  -3   2  14    33.05    38.09   4.13 o
  -2   2  14   658.02   666.93  12.05 o
  -1   2  14   199.99   168.84   6.64 o
   0   2  14    69.41    75.49   6.52 o
   1   2  14    15.29     6.19   5.73 <
   2   2  14   161.04   176.10  12.82 o
   3   2  14   129.08    89.21   9.72 o
   4   2  14    60.02    58.24   8.15 o
   5   2  14    21.17    34.83   8.56 o
 -12   3  14   265.69   269.25  11.75 o
 -11   3  14   181.57   184.73   6.81 o
 -10   3  14    21.38    22.31   3.72 o
  -9   3  14    30.10    37.41   4.70 o
  -8   3  14    12.29    11.82   4.37 <
  -7   3  14   214.02   243.81   8.68 o
  -6   3  14    12.74    28.60   5.88 o
  -5   3  14   246.55   229.12   8.62 o
  -4   3  14   115.17   144.18   6.96 o
  -3   3  14     3.26    -1.68   4.83 <
  -2   3  14   138.73   169.14   7.11 o
  -1   3  14    20.25    13.57   4.74 <
   0   3  14    93.45   112.25   7.78 o
   1   3  14   335.54   314.74   8.43 o
   2   3  14   153.20   112.77   6.61 o
   3   3  14   626.58   502.24  17.97 o
   4   3  14    46.91    75.33   8.22 o
 -11   4  14   176.90   204.86   8.85 o
 -10   4  14   168.39   176.68   8.08 o
  -9   4  14    72.07    63.84   6.08 o
  -8   4  14     0.16     1.63   3.32 <
  -7   4  14     4.49     5.74   4.33 <
  -6   4  14   135.05   174.62   8.13 o
  -5   4  14   167.59   168.07   7.70 o
  -4   4  14   160.56   168.70   7.60 o
  -3   4  14    44.12    44.24   5.50 o
  -2   4  14    53.89    58.17   5.47 o
  -1   4  14     0.86     5.55   3.73 <
   0   4  14    74.83    71.57   6.09 o
   1   4  14   136.79   132.07   7.11 o
   2   4  14   144.35   132.88   9.01 o
   3   4  14     5.81     3.61   3.83 <
 -10   5  14   104.43   104.12   6.18 o
  -9   5  14   102.53   106.72   6.96 o
  -8   5  14     8.83    11.88   4.60 <
  -7   5  14   811.71   814.10  13.18 o
  -6   5  14    78.64   101.08   6.28 o
  -5   5  14   114.74   114.51   6.18 o
  -4   5  14    38.26    56.23   5.09 o
  -3   5  14   217.70   236.35   7.78 o
  -2   5  14   396.79   400.37   9.18 o
  -1   5  14    15.46    17.92   3.69 o
   0   5  14     0.01     0.33   3.01 <
   1   5  14    90.81    87.61   6.27 o
   2   5  14   137.88   166.20   7.44 o
   3   5  14     0.11    -8.99   5.28 <
  -9   6  14     2.07     4.40   3.96 <
  -8   6  14   355.01   374.81  13.32 o
  -7   6  14    69.90    64.17   4.82 o
  -6   6  14   575.03   598.94  12.82 o
  -5   6  14    33.17    19.37   4.36 o
  -4   6  14    78.44    88.97   4.98 o
  -3   6  14     2.97     5.11   3.28 <
  -2   6  14   160.91   160.92   5.97 o
  -1   6  14    14.99    15.41   2.98 o
   0   6  14     3.28    -0.59   2.82 <
   1   6  14     0.20    -1.11   2.48 <
   2   6  14     6.78     2.12   2.95 <
  -7   7  14    34.69    17.85   4.17 o
  -6   7  14   378.73   367.74   8.79 o
  -5   7  14   672.58   670.43  10.97 o
  -4   7  14    33.80    47.07   3.78 o
  -3   7  14     0.86     3.78   2.94 <
  -2   7  14   102.42    98.37   4.45 o
  -1   7  14     1.27    -3.54   2.55 <
   0   7  14    54.61    45.89   3.45 o
 -11   0  15    66.17    63.98   7.73 o
  -9   0  15   519.02   556.81  17.28 o
  -7   0  15   372.70   390.38  14.53 o
  -5   0  15   125.03   132.32   9.14 o
  -3   0  15  1883.00  1676.96  27.65 o
  -1   0  15    80.42    81.49   7.33 o
   1   0  15    73.05    69.78  10.32 o
   3   0  15    29.71    66.29  12.20 o
 -12   1  15     2.52     3.32   4.14 <
 -11   1  15    48.39    51.50   4.91 o
 -10   1  15     3.51     3.01   3.98 <
  -9   1  15   187.40   185.12   6.93 o
  -8   1  15    72.33    87.10   6.70 o
  -7   1  15   433.84   526.94  10.47 o
  -6   1  15   119.02   161.00   6.41 o
  -5   1  15   346.42   286.78   7.75 o
  -4   1  15   375.43   341.03   8.46 o
  -3   1  15   436.70   452.88   9.91 o
  -2   1  15    15.76     7.94   5.06 <
  -1   1  15     3.45     0.32   5.15 <
   0   1  15     0.03    -4.06   5.90 <
   1   1  15     5.27   -11.89   6.35 <
   2   1  15   100.83   100.29   8.47 o
   3   1  15    45.83    27.04   8.22 o
   4   1  15    15.89   -11.09   7.40 <
 -11   2  15     0.34     1.22   3.20 <
 -10   2  15    16.98    17.66   3.77 o
  -9   2  15   542.40   549.29  10.02 o
  -8   2  15    28.98    33.49   5.47 o
  -7   2  15   108.16   108.11   6.95 o
  -6   2  15     5.79    48.46   6.22 o
  -5   2  15    52.99    38.45   4.54 o
  -4   2  15    52.35    54.15   5.17 o
  -3   2  15    53.49    85.00   6.02 o
  -2   2  15   527.76   544.50  12.12 o
  -1   2  15   171.73   136.32   9.32 o
   0   2  15     2.66    -2.09   5.25 <
   1   2  15     0.44    -1.93   6.80 <
   2   2  15   184.04   140.98  10.59 o
   3   2  15    86.74    74.13   8.15 o
 -11   3  15    62.60    62.72   7.15 o
 -10   3  15     2.59     3.36   3.07 <
  -9   3  15    80.59   113.25   5.67 o
  -8   3  15     0.19     3.67   3.71 <
  -7   3  15     0.50    -2.81   4.79 <
  -6   3  15   100.66   114.09   6.83 o
  -5   3  15    17.15    23.14   5.63 o
  -4   3  15    18.76    16.21   5.00 o
  -3   3  15   279.87   276.65   8.76 o
  -2   3  15     4.58     7.46   4.42 <
  -1   3  15     1.18    -4.24   4.38 <
   0   3  15   182.19   183.37   7.13 o
   1   3  15     5.15     4.50   5.85 <
   2   3  15     0.02    -1.63   5.69 <
   3   3  15   189.22   169.90  10.24 o
 -10   4  15   119.60   122.33   6.25 o
  -9   4  15     4.44     4.32   3.80 <
  -8   4  15    10.85    14.91   3.71 o
  -7   4  15    40.31    31.20   4.90 o
  -6   4  15   100.11    96.51   6.70 o
  -5   4  15  1011.62  1045.63  17.20 o
  -4   4  15   571.80   599.14  11.99 o
  -3   4  15    93.38    94.32   6.14 o
  -2   4  15     0.54    -2.18   3.68 <
  -1   4  15     8.85    10.24   3.75 <
   0   4  15    12.03     3.05   3.32 <
   1   4  15     8.43     2.12   3.54 <
   2   4  15     5.42    19.53   4.73 o
 -10   5  15   117.73    78.15   9.33 o
  -9   5  15    17.56    12.08   4.09 <
  -8   5  15   415.32   502.45  13.29 o
  -7   5  15   115.82   113.58   6.76 o
  -6   5  15    16.86    16.84   4.69 o
  -5   5  15    67.41    95.70   5.75 o
  -4   5  15    55.79    55.45   4.65 o
  -3   5  15    15.55    12.77   3.71 o
  -2   5  15     1.65     0.25   3.38 <
  -1   5  15     0.19    -0.32   2.78 <
   0   5  15    10.15     5.03   2.82 <
   1   5  15     3.35     1.84   3.15 <
  -8   6  15   285.35   306.83  11.06 o
  -7   6  15     9.35     6.43   3.26 <
  -6   6  15   128.35   106.82   6.09 o
  -5   6  15    51.41    60.97   4.67 o
  -4   6  15    13.80    17.69   3.29 o
  -3   6  15     4.25     5.91   2.98 <
  -2   6  15     1.75    -2.00   3.03 <
  -1   6  15     0.42    -4.00   2.67 <
   0   6  15     6.79    -1.06   3.71 <
  -6   7  15     6.04     4.56   6.05 <
  -5   7  15    32.95    27.28   5.58 o
  -4   7  15    56.67    59.30   5.94 o
  -3   7  15    29.63    55.20   4.39 o
  -2   7  15     2.22    -1.72   6.94 <
 -10   0  16    50.47    45.95   6.79 o
  -8   0  16    31.80    24.75   7.13 o
  -6   0  16   130.62   128.95   8.69 o
  -4   0  16     6.24    -1.28   6.16 <
  -2   0  16   193.25   191.19   9.73 o
   0   0  16     2.61    20.36   8.02 <
   2   0  16     0.07    51.64   7.19 o
 -11   1  16     3.74     5.74   3.65 <
 -10   1  16   104.96   101.01   6.09 o
  -9   1  16     3.91     2.66   3.08 <
  -8   1  16    79.09    82.87   6.05 o
  -7   1  16   128.90   165.72   7.45 o
  -6   1  16   118.91   127.79   6.42 o
  -5   1  16     6.08    26.98   6.97 o
  -4   1  16    39.14    29.79   6.12 o
  -3   1  16   228.85   231.56   7.55 o
  -2   1  16   100.27    50.98   5.09 o
  -1   1  16    49.90    16.37   5.02 o
   0   1  16     0.84    -9.54   5.08 <
   1   1  16     9.10    16.44   5.53 <
   2   1  16    83.90   125.92   9.99 o
 -10   2  16    20.86    25.15   3.65 o
  -9   2  16   175.77   189.38   7.24 o
  -8   2  16     2.16     1.98   4.14 <
  -7   2  16     0.82    -1.53   4.05 <
  -6   2  16     6.09     3.20   4.13 <
  -5   2  16     1.25   -16.57   5.79 <
  -4   2  16    26.53    22.38   6.41 o
  -3   2  16    44.03    29.40   5.44 o
  -2   2  16   371.23   327.70   9.92 o
  -1   2  16    17.52    10.06   5.88 <
   0   2  16    17.09    14.36   4.72 o
   1   2  16   283.98   205.07   9.98 o
   2   2  16     0.00     2.56   6.83 <
 -10   3  16     2.73     6.90   3.74 <
  -9   3  16    46.25    77.55   4.78 o
  -8   3  16    76.27    80.25   5.56 o
  -7   3  16    11.85     8.14   4.50 <
  -6   3  16   152.60   141.42   6.37 o
  -5   3  16   450.56   500.76  10.59 o
  -4   3  16   578.63   566.99  11.81 o
  -3   3  16   161.53   166.76   7.32 o
  -2   3  16    19.60    40.16   4.55 o
  -1   3  16    70.85    42.15   5.22 o
   0   3  16    39.97    36.70   5.57 o
   1   3  16     4.59     3.86   5.59 <
   2   3  16   171.58   179.48  14.98 o
  -9   4  16    65.19    65.60   5.20 o
  -8   4  16    43.04    61.75   4.53 o
  -7   4  16    57.48    52.60   4.75 o
  -6   4  16    83.54    80.49   5.14 o
  -5   4  16    30.20    32.66   5.06 o
  -4   4  16    24.06    32.10   4.47 o
  -3   4  16    23.44    16.63   3.74 o
  -2   4  16     4.12     2.98   3.40 <
  -1   4  16    79.66    76.73   4.44 o
   0   4  16     1.45    -0.32   3.78 <
   1   4  16    52.85    55.01   9.20 o
  -8   5  16   584.61   695.87  16.20 o
  -7   5  16     3.62    -0.96   3.07 <
  -6   5  16     0.00     0.44   3.61 <
  -5   5  16   124.71   138.17   5.62 o
  -4   5  16     6.37    27.95   3.85 o
  -3   5  16    46.01    62.08   3.90 o
  -2   5  16     0.32    -4.53   2.88 <
  -1   5  16    30.77    25.83   2.85 o
   0   5  16    69.33    63.47  10.65 o
  -6   6  16    57.07    44.65   8.51 o
  -5   6  16    37.73    32.73   4.14 o
  -4   6  16    66.86    78.82   5.17 o
  -3   6  16     1.71     1.04   4.45 <
  -9   0  17    91.22    66.47   8.48 o
  -7   0  17   171.44   210.00  17.45 o
  -5   0  17    47.69    64.54   7.95 o
  -3   0  17     4.92     6.60   6.01 <
  -1   0  17    22.42     0.42   9.82 <
   1   0  17   169.13   248.36  16.86 o
 -10   1  17     3.15     3.06   3.93 <
  -9   1  17    54.20    45.78   5.28 o
  -8   1  17    81.01    82.17   6.32 o
  -7   1  17    17.73   -13.43   7.81 <
  -6   1  17    71.02    83.79  10.61 o
  -5   1  17    62.30   123.17   8.00 o
  -4   1  17    99.50   133.53   7.19 o
  -3   1  17    19.53    27.70   6.04 o
  -2   1  17    13.05    13.67   4.60 <
  -1   1  17    17.45     6.60   3.90 <
   0   1  17    12.88    18.12   5.33 o
   1   1  17     4.76    -4.35   6.13 <
  -9   2  17    14.66    16.31   5.17 o
  -8   2  17    37.13    37.40   3.98 o
  -7   2  17    15.64    12.82   3.76 o
  -6   2  17    16.49    34.16   5.75 o
  -5   2  17     8.48   -12.15   5.58 <
  -4   2  17   100.30   102.52   7.23 o
  -3   2  17    11.63    10.06   5.99 <
  -2   2  17    42.01    18.00   5.02 o
  -1   2  17   111.64   111.22   5.78 o
   0   2  17     6.88     5.24   5.76 <
  -8   3  17     1.23     4.37   3.07 <
  -7   3  17   138.28   134.69   6.27 o
  -6   3  17   256.25   329.52   8.98 o
  -5   3  17   229.54   255.70   7.37 o
  -4   3  17   112.79    89.04   5.61 o
  -3   3  17    10.47     7.08   4.46 <
  -2   3  17    78.50    44.22   4.64 o
  -1   3  17     1.18    -3.73   4.41 <
   0   3  17    55.30    63.51  10.58 o
  -7   4  17    21.04    25.84   3.58 o
  -6   4  17    14.61    12.59   3.57 o
  -5   4  17    22.01    13.45   3.72 o
  -4   4  17     2.10    21.12   4.40 o
  -3   4  17     7.73    23.92   3.66 o
  -2   4  17     4.18    -0.14   3.77 <
  -5   5  17   172.37   204.30  17.36 o
  -6   0  18    21.08    23.46  11.17 <
  -4   0  18    31.57    92.43   9.93 o
  -2   0  18   168.10   206.94  13.03 o
  -7   1  18     6.37    31.49   9.66 o
  -6   1  18     0.01    50.65   8.26 o
  -5   1  18   126.46   100.04   8.54 o
  -4   1  18    10.17    22.16   6.70 o
  -3   1  18     9.62    28.06   4.68 o
  -2   1  18     2.44    -4.28   5.12 <
  -7   2  18     6.22    -2.56   8.32 <
  -6   2  18    44.94    53.32   6.52 o
  -5   2  18   344.63   400.96   9.51 o
  -4   2  18    24.38    30.77   4.68 o
  -3   2  18    53.81    62.33   4.93 o
  -2   2  18     2.17     8.15   5.31 <
  -6   3  18    60.35    44.09   8.71 o
  -5   3  18     9.50     0.77   4.13 <
  -4   3  18   226.19   252.90   8.77 o
